# Supplementary material for: Comparative genomic analysis of Enterococcus faecalis: insights into their environmental adaptations
Source: BMC Genomics. 2018 Jul 11;19:527. doi: 10.1186/s12864-018-4887-3 (PMC6042284; doi:10.1186/s12864-018-4887-3)
Supplement: Supplementary file 1 — List of the Enterococcus faecalis strains analyzed in this study. The strain and genome information is listed in this table. (XLS 17 kb) [file 12864_2018_4887_MOESM1_ESM.xls]

## Sheet: Sheet1
Additional file 1: List of the Enterococcus faecalis strains analyzed in this study
Strain	Origin	Location	Sequencing technology	Genome coverage	Contig N50	Genome size	GC%	CDS No.	NCBI accession number
Enterococcus faecalis ATCC 19433	Type strain	Retrieved from the Genbank database	Illumina	144.0x	578583	2881400	37.7	2811	ASDA00000000.1
Enterococcus faecalis 10244	Blood	Retrieved from the Genbank database	454	34.0x	88986	3112289	37.3	3076	ASWX01000000.1
Enterococcus faecalis ATCC 4200	Blood	Retrieved from the Genbank database	454	26.1x	72997	3036165	37.5	2927	ACAG00000000.1
Enterococcus faecalis DAPTO 512	Blood	Retrieved from the Genbank database	Illumina	90.5x	130649	3054417	37.3	3104	AEBT00000000.1
Enterococcus faecalis DAPTO 516	Blood	Retrieved from the Genbank database	Illumina	71.1x	108308	3055797	37.3	3100	AEBS00000000.1
Enterococcus faecalis MA1	Blood	Retrieved from the Genbank database	Illumina HiSeq	834.0x	138786	2962144	37.4	2931	ANMP00000000.1
Enterococcus faecalis Merz96	Blood	Retrieved from the Genbank database	454	21.4x	49999	3085251	37.7	2949	ACAM00000000.1
Enterococcus faecalis R712	Blood	Retrieved from the Genbank database	Illumina	67.4x	59242	3039544	37.3	3086	ADDQ00000000.1
Enterococcus faecalis S613	Blood	Retrieved from the Genbank database	Illumina	71.3x	47881	3047348	37.3	3096	ADDP00000000.1
Enterococcus faecalis TX0012	Blood	Retrieved from the Genbank database	Illumina	76.2x	96390	2818531	37.4	2743	AECD00000000.1
Enterococcus faecalis TX0017	Blood	Retrieved from the Genbank database	Illumina	81.3x	79713	2997067	37.4	3074	AEBP00000000.1
Enterococcus faecalis TX0027	Blood	Retrieved from the Genbank database	Illumina	70.2x	75744	3061659	37.2	3124	AEBM00000000.1
Enterococcus faecalis TX0031	Blood	Retrieved from the Genbank database	Illumina	76.1x	81660	2820397	37.5	2759	AEBF00000000.1
Enterococcus faecalis TX0043	Blood	Retrieved from the Genbank database	Illumina	76.5x	103013	2812052	37.5	2838	AEBL00000000.1
Enterococcus faecalis TX0102	Blood	Retrieved from the Genbank database	Illumina	74.8x	58653	2871527	37.4	2831	AEBD00000000.1
Enterococcus faecalis TX0109	Blood	Retrieved from the Genbank database	Illumina	85.9x	72543	2967295	37.4	2987	AEBY00000000.1
Enterococcus faecalis TX0630	Blood	Retrieved from the Genbank database	Illumina	66.0x	51956	3228333	37	3411	AEBE00000000.1
Enterococcus faecalis TX0645	Blood	Retrieved from the Genbank database	Illumina	67.6x	70769	3174609	37.1	3278	AECE00000000.1
Enterococcus faecalis TX0860	Blood	Retrieved from the Genbank database	Illumina	84.8x	97531	3061766	37.2	3114	AEBX00000000.1
Enterococcus faecalis TX2141	Blood	Retrieved from the Genbank database	Illumina	73.5x	58732	2903110	37.5	2970	AECG00000000.1
Enterococcus faecalis V583	Blood	Retrieved from the Genbank database	-	-	Complete genome	3359974	37.35	3264	AE016830.1
Enterococcus faecalis ATCC 6055	Dairy (Milk)	Retrieved from the Genbank database	Illumina	217.0x	126275	3227457	37.2	3195	ASDZ00000000.1
Enterococcus faecalis DM7-2	Dairy (Cheese)	Inner Mongolina, China	Illumina HiSeq	175.9x	91123	3064252	37.3	2987	MSQG00000000
Enterococcus faecalis ELS8-4	Dairy (Yoghurt)	Buryat, Russia	Illumina HiSeq	197.8x	72983	3074402	37.31	3006	MSQH00000000
Enterococcus faecalis F1	Dairy (Milk)	Retrieved from the Genbank database	Illumina	292.0x	216245	3086314	37.6	2962	ASDL00000000.1
Enterococcus faecalis HS5152	Dairy (Yoghurt)	Inner Mongolina, China	Illumina HiSeq	247.0x	104896	2749364	37.59	2620	MSQI00000000
Enterococcus faecalis HS5302	Dairy (Yoghurt)	Inner Mongolina, China	Illumina HiSeq	219.0x	202764	2753788	37.61	2625	MSQJ00000000
Enterococcus faecalis MGA44-7	Dairy (Yoghurt)	Kent, Mongolia	Illumina HiSeq	225.1x	110689	2842888	37.55	2797	MSQK00000000
Enterococcus faecalis NM15-4	Dairy (Yoghurt)	Inner Mongolina, China	Illumina HiSeq	206.1x	68747	2765462	37.62	2590	MSQL00000000
Enterococcus faecalis NM31-3	Dairy (Yoghurt)	Inner Mongolina, China	Illumina HiSeq	230.2x	88847	2797152	37.64	2658	MSQM00000000
Enterococcus faecalis QH29-4	Dairy (Fermented yak milk)	Qinghai, China	Illumina HiSeq	220.7x	106874	2959160	37.48	2859	MSQN00000000
Enterococcus faecalis QH9-5	Dairy (Fermented yak milk)	Qinghai, China	Illumina HiSeq	219.3x	91763	2863870	37.53	2757	MSQO00000000
Enterococcus faecalis SS-7	Dairy (Cheese)	Retrieved from the Genbank database	Illumina	151.0x	736773	3007967	37.5	2898	ASDM00000000.1
Enterococcus faecalis WZ21-1	Dairy (Fermented goat milk)	Inner Mongolina, China	Illumina HiSeq	216.7x	70129	2865875	37.47	2726	MSQP00000000
Enterococcus faecalis WZ34-2	Dairy (Fermented camel milk)	Inner Mongolina, China	Illumina HiSeq	189.1x	13724	2686049	38.02	2500	MSQQ00000000
Enterococcus faecalis XJ76305	Dairy (Yoghurt)	Xinjiang, China	Illumina HiSeq	222.5x	55590	2903142	37.4	2797	MSQR00000000
Enterococcus faecalis XM26-4	Dairy (Koumiss)	Inner Mongolina, China	Illumina HiSeq	201.3x	92221	3005904	37.33	2913	MSQS00000000
Enterococcus faecalis YM11-6	Dairy (Fermented sheep milk)	Inner Mongolina, China	Illumina HiSeq	189.5x	166226	2881924	37.48	2772	MSQT00000000
Enterococcus faecalis YM39-2	Dairy (Fermented goat milk)	Inner Mongolina, China	Illumina HiSeq	194.2x	58619	2925310	37.37	2807	MSQU00000000
Enterococcus faecalis 62	Faeces	Retrieved from the Genbank database	-	-	Complete genome	3130818	37.36	3075	CP002495.1
Enterococcus faecalis D32	Faeces	Retrieved from the Genbank database	-	-	Complete genome	3062505	37.44	2965	CP003726.1
Enterococcus faecalis DORA_14	Faeces	Retrieved from the Genbank database	Illumina HiSeq2000	255.0x	161590	2965864	37.3	2883	AZLY00000000.1
Enterococcus faecalis E1Sol	Faeces	Retrieved from the Genbank database	454	41.6x	80932	2881904	37.6	2760	ACAQ00000000.1
Enterococcus faecalis PC1.1	Faeces	Retrieved from the Genbank database	454	30.0x	57291	2753923	37.6	2627	ADKN00000000.1
Enterococcus faecalis Symbioflor 1	Faeces	Retrieved from the Genbank database	-	-	Complete genome	2810675	37.7	2733	HF558530.1
Enterococcus faecalis TX0104	Faeces	Retrieved from the Genbank database	454; ABI; Solexa/Illumina	26.0x	388414	3156478	37.4	3273	ACGL00000000.1
Enterococcus faecalis TX1302	Faeces	Retrieved from the Genbank database	Illumina	83.4x	236431	2883765	37.5	2853	AEBK00000000.1
Enterococcus faecalis TX1322	Faeces	Retrieved from the Genbank database	454; ABI; Solexa/Illumina	11.0x	57029	2974288	37.3	3006	ACGM00000000.1
Enterococcus faecalis TX1341	Faeces	Retrieved from the Genbank database	Illumina	71.4x	95774	2999992	37.2	3035	AECF00000000.1
Enterococcus faecalis TX1342	Faeces	Retrieved from the Genbank database	Illumina	76.1x	87073	2836540	37.5	2793	AEBJ00000000.1
Enterococcus faecalis TX1346	Faeces	Retrieved from the Genbank database	Illumina	76.9x	56035	2782905	37.6	2827	AEBI00000000.1
Enterococcus faecalis TX2134	Faeces	Retrieved from the Genbank database	Illumina	69.7x	92602	3121432	37.1	3196	AEBW00000000.1
Enterococcus faecalis TX2137	Faeces	Retrieved from the Genbank database	Illumina	71.7x	86671	2966876	37.2	3000	AEBQ00000000.1
Enterococcus faecalis TX4244	Faeces	Retrieved from the Genbank database	Illumina	87.3x	88972	2925363	37.3	2902	AEBH00000000.1
Enterococcus faecalis X98	Faeces	Retrieved from the Genbank database	454	33.7x	74061	2942699	37.3	2805	ACAW00000000.1
Enterococcus faecalis ATCC 29200	Urine	Retrieved from the Genbank database	Illumina	134.0x	457513	3014576	37.6	2955	ACHK00000000.1
Enterococcus faecalis HH22	Urine	Retrieved from the Genbank database	Illumina	291.0x	245124	3111687	37.4	3227	ACIX00000000.1
Enterococcus faecalis HS0914	Urine	Retrieved from the Genbank database	Illumina HiSeq	102.0x	105150	2817320	37.3	2684	JPDQ00000000.1
Enterococcus faecalis T11	Urine	Retrieved from the Genbank database	454	-	109098	2748724	37.7	2511	ACAU00000000.1
Enterococcus faecalis T2	Urine	Retrieved from the Genbank database	454	28.4x	47020	3263835	37.2	3154	ACAE00000000.1
Enterococcus faecalis T3	Urine	Retrieved from the Genbank database	454; ABI	39.4x	122817	2791208	37.6	2629	ACAF00000000.1
Enterococcus faecalis T8	Urine	Retrieved from the Genbank database	454	25.0x	47625	3037388	37.5	2920	ACOC00000000.1
Enterococcus faecalis TX0312	Urine	Retrieved from the Genbank database	Illumina	76.9x	77983	2785655	37.6	2789	AECB00000000.1
Enterococcus faecalis TX0635	Urine	Retrieved from the Genbank database	Illumina	53.5x	104026	3168692	37	3263	AEBZ00000000.1
Enterococcus faecalis TX0855	Urine	Retrieved from the Genbank database	Illumina	91.3x	138637	2987324	37.2	3032	AEBV00000000.1
Enterococcus faecalis AZ19	Water	Retrieved from the Genbank database	Illumina HiSeq	100.0x	61993	2935294	37.3	2862	AYLU00000000.1
Enterococcus faecalis FL2	Water	Retrieved from the Genbank database	Illumina HiSeq	100.0x	41661	2665688	37.6	2543	AYKK00000000.1
Enterococcus faecalis GA2	Water	Retrieved from the Genbank database	Illumina HiSeq	100.0x	110265	2677556	37.6	2531	AYKL00000000.1
Enterococcus faecalis GAN13	Water	Retrieved from the Genbank database	Illumina HiSeq	100.0x	69830	2846915	37.4	2693	AYLV00000000.1
Enterococcus faecalis KS19	Water	Retrieved from the Genbank database	Illumina HiSeq	100.0x	47984	2740340	37.5	2589	AYND00000000.1
Enterococcus faecalis MD6	Water	Retrieved from the Genbank database	Illumina HiSeq	100.0x	44025	2733185	37.5	2595	AYLN00000000.1
Enterococcus faecalis MN16	Water	Retrieved from the Genbank database	Illumina HiSeq	100.0x	85342	2833589	37.4	2711	AYKM00000000.1
Enterococcus faecalis MTmid8	Water	Retrieved from the Genbank database	Illumina HiSeq	100.0x	119612	2690461	37.6	2545	AYKU00000000.1
Enterococcus faecalis MTUP9	Water	Retrieved from the Genbank database	Illumina HiSeq	100.0x	93569	2973399	37.2	2900	AYOJ00000000.1
Enterococcus faecalis NJ44	Water	Retrieved from the Genbank database	Illumina HiSeq	100.0x	38622	2913733	37.2	2814	AYOK00000000.1
Enterococcus faecalis NY9	Water	Retrieved from the Genbank database	Illumina HiSeq	100.0x	67597	2983858	37	2864	AYOL00000000.1
Enterococcus faecalis JH1	Multiple	Retrieved from the Genbank database	454	30.3x	54770	3042805	37.4	2916	ACAP00000000.1
Enterococcus faecalis OG1RF	Oral	Retrieved from the Genbank database	-	-	Complete genome	2739625	37.8	2579	CP002621.1
