# Supplementary material for: Comparative genomic analysis of Enterococcus faecalis: insights into their environmental adaptations
Source: BMC Genomics. 2018 Jul 11;19:527. doi: 10.1186/s12864-018-4887-3 (PMC6042284; doi:10.1186/s12864-018-4887-3)
Supplement: Supplementary file 2 — List of environment-specific genes in the investigated Enterococcus faecalis strains. A total of 293 environment-specific genes were identified, including 143, 66, and 84 genes that were specifically linked to strains isolated from blood, dairy, and water sources, respectively. The function of environment-specific genes was annotated based on the COG, KEGG, and nr databases. (XLS 69 kb) [file 12864_2018_4887_MOESM2_ESM.xls]

## Sheet: 04-293_genelist
Additional file 2: List of environment-specific genes in Enterococcus faecalis strains
Gene	Group	COG	COG group	ko	ec	nr Annotation
FAM004731	Blood	-	-	-	-	hypothetical protein
FAM002605	Blood	COG5341	[S]	-	-	hypothetical protein
FAM002492	Blood	-	-	-	-	phage minor structural protein
FAM002497	Blood	-	-	-	-	hypothetical protein
FAM002606	Blood	-	-	-	-	hypothetical protein
FAM003752	Blood	-	-	-	-	hypothetical protein
FAM002575	Blood	-	-	-	-	hypothetical protein
FAM002576	Blood	-	-	-	-	hypothetical protein
FAM002601	Blood	-	-	-	-	polysaccharide deacetylase
FAM002502	Blood	-	-	-	-	hypothetical protein
FAM002500	Blood	-	-	-	-	hypothetical protein
FAM002491	Blood	-	-	-	-	hypothetical protein
FAM002493	Blood	-	-	-	-	hypothetical protein
FAM002495	Blood	-	-	-	-	hypothetical protein
FAM002496	Blood	-	-	-	-	hypothetical protein
FAM002498	Blood	-	-	-	-	phage major tail protein, TP901-1 family
FAM002499	Blood	-	-	-	-	hypothetical protein
FAM002585	Blood	COG1674	[D]	-	-	cell division protein FtsK
FAM002582	Blood	-	-	-	-	hypothetical protein
FAM002583	Blood	-	-	-	-	hypothetical protein
FAM002577	Blood	COG0741,COG0791	[M]	-	-	peptidase P60
FAM002571	Blood	-	-	-	-	antirestriction protein ArdA
FAM002891	Blood	-	-	-	-	hypothetical protein
FAM002591	Blood	COG2946	[L]	K07467;	-	Cro/Cl family transcriptional regulator
FAM002600	Blood	-	-	-	-	hypothetical protein
FAM002635	Blood	-	-	K07862;	-	Sodium, dicarboxylate symporter
FAM002799	Blood	-	-	-	-	hypothetical protein
FAM002604	Blood	-	-	K09815;	-	metal ABC transporter substrate binding protein
FAM004960	Blood	-	-	-	-	hypothetical protein
FAM002802	Blood	-	-	-	-	hypothetical protein
FAM003772	Blood	-	-	-	-	hypothetical protein
FAM004803	Blood	-	-	K07483; K07497;	-	hypothetical protein
FAM004591	Blood	-	-	-	-	phage terminase, large subunit, PBSX family
FAM004879	Blood	-	-	-	-	hypothetical protein
FAM004802	Blood	-	-	-	-	hypothetical protein
FAM002819	Blood	-	-	-	-	hypothetical protein
FAM002607	Blood	-	-	-	-	hypothetical protein
FAM002599	Blood	-	-	-	-	hypothetical protein
FAM002609	Blood	-	-	-	-	membrane protein
FAM002506	Blood	-	-	-	-	hypothetical protein
FAM002504	Blood	-	-	-	-	hypothetical protein
FAM002505	Blood	COG5585	[T]	-	-	SPP1 gp7 family phage head morphogenesis protein
FAM002494	Blood	-	-	-	-	hypothetical protein
FAM004912	Blood	-	-	-	-	hypothetical protein
FAM004675	Blood	-	-	-	-	hypothetical protein
FAM002634	Blood	-	-	K07862;	-	transporter
FAM002885	Blood	-	-	-	-	hypothetical protein
FAM003874	Blood	-	-	-	-	DNA topoisomerase
FAM003733	Blood	-	-	-	-	hypothetical protein
FAM002833	Blood	-	-	-	-	hypothetical protein
FAM003858	Blood	-	-	-	-	alpha-glucosidase
FAM004588	Blood	-	-	-	-	hypothetical protein
FAM003879	Blood	-	-	-	-	hypothetical protein
FAM002845	Blood	COG3331	[R]	K03700;	-	recombinase RecU
FAM002627	Blood	-	-	-	-	membrane protein
FAM002610	Blood	COG1378	[K]	-	-	transcriptional regulator
FAM002595	Blood	COG1122	[P]	K02006;	-	ABC transporter ATP-binding protein
FAM002602	Blood	COG0726	[G]	-	-	polysaccharide deacetylase
FAM002608	Blood	COG2423	[E]	K01750;	EC:4.3.1.12;	ornithine cyclodeaminase
FAM002594	Blood	COG0619	[P]	K02008;	-	cobalt transporter
FAM002597	Blood	COG1132	[V]	K06147;	-	ABC transporter, ATP-binding protein
FAM002596	Blood	-	-	-	-	membrane protein
FAM002593	Blood	-	-	-	-	TetR family transcriptional regulator
FAM002598	Blood	COG1132	[V]	K06147;	EC:3.6.3.-;	ABC transporter ATP-binding protein
FAM004906	Blood	-	-	-	-	hypothetical protein
FAM004858	Blood	-	-	-	-	hypothetical protein
FAM002883	Blood	-	-	-	-	hypothetical protein
FAM003351	Blood	-	-	-	-	hypothetical protein
FAM002623	Blood	COG1762	[GT]	K02773;	EC:2.7.1.69;	phosphoenolpyruvate-dependent sugar phosphotransferase system, EIIA 2
FAM002624	Blood	COG3414	[G]	K02774;	EC:2.7.1.69;	PTS galactitol transporter subunit IIB
FAM002626	Blood	COG4948	[MR]	K01684;	EC:4.2.1.6;	galactonate dehydratase
FAM002621	Blood	COG1762,COG3711	[GTK]	-	EC:2.7.1.69;	transcriptional antiterminator
FAM002625	Blood	COG3775	[G]	K02775;	EC:2.7.1.69;	PTS galactitol transporter subunit IIC
FAM002533	Blood	-	-	-	-	hypothetical protein
FAM002532	Blood	COG0610	[V]	K01153;	EC:3.1.21.3;	type III restriction enzyme, res subunit
FAM002603	Blood	-	-	-	-	zinc ABC transporter substrate-binding protein
FAM002897	Blood	-	-	-	-	Excisionase (Xis) Protein
FAM002898	Blood	COG4974	[L]	-	-	site-specific recombinase, phage integrase family
FAM002468	Blood	COG3547	[L]	-	-	transposase, IS116/IS110/IS902 family
FAM004196	Blood	-	-	-	-	hypothetical protein
FAM002592	Blood	-	-	-	-	iron-dependent repressor
FAM004969	Blood	-	-	-	-	hypothetical protein
FAM004914	Blood	-	-	K05593;	EC:2.7.7.-;	hypothetical protein
FAM003488	Blood	-	-	-	-	hypothetical protein
FAM004915	Blood	COG1670	[J]	K00680; K00924;	EC:2.3.1.-; EC:2.7.1.-;	2-aminoglycoside phosphotransferase
FAM002894	Blood	-	-	-	-	DNA-binding protein
FAM002896	Blood	-	-	-	-	hypothetical protein
FAM002754	Blood	-	-	-	-	hypothetical protein
FAM002753	Blood	COG0863,COG1475	[LK]	-	EC:2.1.1.113;	chromosome partitioning protein ParB
FAM004994	Blood	-	-	-	-	hypothetical protein
FAM004867	Blood	-	-	-	-	hypothetical protein
FAM004900	Blood	-	-	-	-	pilin isopeptide linkage domain-containing protein
FAM004901	Blood	-	-	-	-	cell wall surface anchor family protein
FAM004903	Blood	COG1396	[K]	-	-	Cro/Cl family transcriptional regulator
FAM004904	Blood	-	-	-	-	Cro/Cl family transcriptional regulator
FAM004908	Blood	-	-	-	-	hypothetical protein
FAM004909	Blood	-	-	-	-	hypothetical protein
FAM004874	Blood	-	-	-	-	hypothetical protein
FAM004876	Blood	-	-	K01179;	EC:3.2.1.4;	M42 family peptidase
FAM004898	Blood	-	-	K00133;	EC:1.2.1.11;	aspartate-semialdehyde dehydrogenase
FAM004885	Blood	-	-	-	-	hypothetical protein
FAM004953	Blood	-	-	-	-	hypothetical protein
FAM004952	Blood	COG1396	[K]	-	-	DNA-binding helix-turn-helix protein
FAM004951	Blood	COG3593	[L]	K07459;	-	ATP-dependent endonuclease
FAM004950	Blood	COG0210	[L]	K03657;	EC:3.6.4.12; EC:3.6.1.-;	DNA helicase
FAM004957	Blood	-	-	-	-	phage integrase
FAM004956	Blood	-	-	-	-	histidine kinase
FAM004954	Blood	-	-	-	-	phage integrase
FAM004948	Blood	-	-	-	-	hypothetical protein
FAM004949	Blood	COG4928	[R]	-	-	hypothetical protein
FAM004944	Blood	-	-	-	-	hypothetical protein
FAM004945	Blood	COG0514	[L]	K03654;	EC:3.6.4.12;	ATP-binding protein
FAM004946	Blood	COG0084	[L]	K03424;	EC:3.1.21.-;	hydrolase
FAM004947	Blood	-	-	-	-	hypothetical protein
FAM004940	Blood	-	-	-	-	hypothetical protein
FAM004942	Blood	-	-	-	-	hypothetical protein
FAM004943	Blood	COG3666	[L]	K07487;	-	transposase, IS4 family
FAM003875	Blood	-	-	-	-	hypothetical protein
FAM003877	Blood	-	-	-	-	hypothetical protein
FAM003876	Blood	-	-	-	-	hypothetical protein
FAM004866	Blood	COG3757	[M]	K01185;	EC:3.2.1.17;	family 25 glycoside hydrolase
FAM003734	Blood	-	-	K02574;	-	hypothetical protein
FAM002852	Blood	-	-	-	-	hypothetical protein
FAM004801	Blood	-	-	-	-	hypothetical protein
FAM002871	Blood	-	-	-	-	hypothetical protein
FAM002622	Blood	COG0800	[G]	K01625;	EC:4.1.2.14; EC:4.1.3.16;	2-dehydro-3-deoxyphosphogluconate aldolase
FAM002809	Blood	COG5495	[S]	-	-	hypothetical protein
FAM004988	Blood	COG3344	[L]	-	-	reverse transcriptase
FAM004869	Blood	-	-	-	-	hypothetical protein
FAM004868	Blood	-	-	-	-	hypothetical protein
FAM004922	Blood	COG2173	[M]	K08641;	EC:3.4.13.22;	peptidase M15
FAM004923	Blood	COG1181	[M]	K01921;	EC:6.3.2.4;	D-alanine--D-alanine ligase
FAM004924	Blood	COG1052	[CHR]	K03778;	EC:1.1.1.28; EC:1.1.1.-;	alpha-keto acid dehydrogenase
FAM002756	Blood	-	-	-	-	hypothetical protein
FAM002588	Blood	COG1674	[D]	-	-	cell division protein FtsK
FAM002589	Blood	-	-	-	-	zeta toxin superfamily
FAM002803	Blood	COG3328	[L]	-	-	transposase
FAM002807	Blood	COG0414	[H]	K01918;	EC:6.3.2.1;	pantoate--beta-alanine ligase
FAM002818	Blood	-	-	-	-	hypothetical protein
FAM002814	Blood	COG0577	[V]	K02004;	-	peptide ABC transporter permease
FAM002815	Blood	COG1136	[V]	K02003;	-	multidrug ABC transporter ATP-binding protein
FAM002811	Blood	COG0745	[TK]	-	-	transcriptional regulator
FAM002590	Blood	-	-	-	-	hypothetical protein
FAM003283	Dairy	-	-	-	-	hypothetical protein
FAM002721	Dairy	-	-	-	-	hypothetical protein
FAM003303	Dairy	-	-	-	-	hypothetical protein
FAM005775	Dairy	-	-	K02950;	-	30S ribosomal protein S12
FAM003057	Dairy	COG0664	[T]	-	-	hypothetical protein
FAM003056	Dairy	COG3221	[P]	K02044;	-	phosphate/phosphite/phosphonate ABC transporter, periplasmic binding protein
FAM003053	Dairy	COG3639	[P]	K02042;	-	phosphate ABC transporter permease
FAM003055	Dairy	COG3638	[P]	K02041;	EC:3.6.3.28;	phosphonate ABC transporter ATP-binding protein
FAM001966	Dairy	-	-	-	-	hypothetical protein
FAM003295	Dairy	COG1192	[D]	-	-	plasmid partitioning protein ParA
FAM003304	Dairy	COG2826	[L]	-	-	hypothetical protein
FAM002722	Dairy	-	-	-	EC:3.5.1.-;	isochorismatase
FAM002723	Dairy	-	-	K07483;	-	hypothetical protein
FAM002720	Dairy	COG1309	[K]	-	-	transcriptional regulator
FAM002718	Dairy	COG3464	[L]	-	-	transposase
FAM002715	Dairy	-	-	K01048;	EC:3.1.1.-; EC:3.1.1.5;	lysophospholipase
FAM003054	Dairy	COG3639	[P]	K02042;	-	phosphate ABC transporter permease
FAM003052	Dairy	COG1409	[R]	-	EC:3.1.4.17;	Ser/Thr phosphatase
FAM002540	Dairy	-	-	-	-	Cro/Cl family transcriptional regulator
FAM003302	Dairy	COG0277	[C]	K03777;	EC:1.1.1.28;	D-lactate dehydrogenase
FAM005015	Dairy	-	-	-	-	hypothetical protein
FAM002780	Dairy	-	-	-	-	hypothetical protein
FAM002716	Dairy	-	-	-	-	hypothetical protein
FAM003713	Dairy	-	-	-	-	hypothetical protein
FAM002544	Dairy	-	-	-	-	hypothetical protein
FAM005806	Dairy	-	-	-	-	hypothetical protein
FAM005812	Dairy	-	-	K07025;	-	hypothetical protein
FAM003299	Dairy	-	-	-	-	hypothetical protein
FAM003301	Dairy	-	-	-	-	insertion element protein
FAM003300	Dairy	-	-	K04753;	EC:1.3.3.5;	multicopper oxidase
FAM003009	Dairy	-	-	-	-	hypothetical protein
FAM003298	Dairy	-	-	-	-	MFS transporter
FAM002541	Dairy	COG0542	[O]	K04086;	-	ATP-dependent Clp protease ATP-binding protein
FAM004506	Dairy	-	-	-	-	hypothetical protein
FAM004507	Dairy	-	-	-	-	hypothetical protein
FAM003090	Dairy	-	-	-	-	hypothetical protein
FAM002546	Dairy	-	-	-	-	PEP phosphonomutase
FAM002547	Dairy	COG1455	[G]	K02761; K02788;	EC:2.7.1.69;	PTS cellobiose transporter subunit IIC
FAM003257	Dairy	COG3646	[S]	-	-	antirepressor
FAM002551	Dairy	-	-	-	-	zeta toxin
FAM005385	Dairy	-	-	-	-	CadC family transcriptional regulator
FAM003044	Dairy	-	-	-	-	hypothetical protein
FAM003047	Dairy	-	-	K00123; K05299;	EC:1.2.1.2; EC:1.2.1.43;	molybdopterin oxidoreductase
FAM002562	Dairy	-	-	-	-	transposase
FAM003089	Dairy	-	-	-	-	hypothetical protein
FAM002553	Dairy	COG1349	[KG]	K02530;	-	DeoR family transcriptional regulator
FAM002559	Dairy	-	-	-	-	zeta toxin
FAM002560	Dairy	COG1961	[L]	-	-	resolvase
FAM002545	Dairy	COG2188	[K]	K03710;	-	GntR family transcriptional regulator
FAM002707	Dairy	COG0582	[L]	-	-	recombinase
FAM002642	Dairy	-	-	K07494;	EC:3.1.3.18;	phosphoglycolate phosphatase
FAM002555	Dairy	COG1455	[G]	K02787; K02788;	EC:2.7.1.69;	PTS lactose transporter subunit IIBC
FAM002554	Dairy	COG1447	[G]	K02786;	EC:2.7.1.69; EC:2.7.1.-; EC:2.7.-.-;	PTS system lactose-specific transporter subunit IIA
FAM002556	Dairy	COG2723	[G]	K01220;	EC:3.2.1.85;	6-phospho-beta-galactosidase
FAM002563	Dairy	COG4644	[L]	-	-	hypothetical protein
FAM003050	Dairy	-	-	K03781;	EC:1.11.1.6;	catalase
FAM003449	Dairy	-	-	-	-	hypothetical protein
FAM005329	Dairy	-	-	K01795;	EC:5.1.3.-; EC:5.1.3.1;	allulose-6-phosphate 3-epimerase
FAM003008	Dairy	-	-	-	-	hypothetical protein
FAM004548	Dairy	-	-	K03496;	-	chromosome partitioning protein ParA, partial
FAM003307	Dairy	-	-	-	-	hypothetical protein
FAM002359	Dairy	-	-	-	-	hypothetical protein
FAM002561	Dairy	COG4644	[L]	-	-	transposase
FAM002539	Dairy	-	-	-	-	helix-turn-helix domain-containing protein
FAM003049	Dairy	COG0456	[R]	-	-	GNAT family acetyltransferase
FAM002751	Dairy	-	-	-	-	hypothetical protein
FAM000371	Water	-	-	-	-	hypothetical protein
FAM001967	Water	-	-	-	-	hypothetical protein
FAM000372	Water	-	-	-	-	Cell wall-associated hydrolase
FAM002465	Water	-	-	-	-	hypothetical protein
FAM000369	Water	-	-	-	-	hypothetical protein
FAM002019	Water	-	-	K09710;	-	Iojap family protein
FAM000370	Water	-	-	-	-	hypothetical protein
FAM001799	Water	-	-	-	-	hypothetical protein
FAM002315	Water	-	-	-	-	hypothetical protein
FAM003636	Water	-	-	-	-	hypothetical protein
FAM003633	Water	-	-	-	-	hypothetical protein
FAM003632	Water	-	-	-	-	hypothetical protein
FAM003639	Water	COG1122	[P]	K02006;	-	cobalt ABC transporter ATP-binding protein
FAM003638	Water	COG1606	[R]	K06864;	-	lactate racemization operon protein LarE
FAM003637	Water	-	-	-	-	hypothetical protein
FAM003635	Water	-	-	-	-	bacterial group 3 Ig-like protein
FAM003634	Water	-	-	-	-	peptidase
FAM003642	Water	COG3875	[S]	-	-	hypothetical protein
FAM003643	Water	COG1691	[R]	K06898;	EC:4.1.1.21;	1-(5-phosphoribosyl)-5-amino-4-imidazole-carboxylate carboxylase
FAM003640	Water	COG0619	[P]	K02008;	-	hypothetical protein
FAM003641	Water	COG0310	[P]	K02007;	-	cobalamin biosynthesis protein CbiM
FAM001895	Water	-	-	-	-	hypothetical protein
FAM001896	Water	COG1733	[K]	-	-	MarR family transcriptional regulator
FAM000374	Water	-	-	-	-	hypothetical protein
FAM002034	Water	COG0267	[J]	K02913;	-	50S ribosomal protein L33
FAM001901	Water	-	-	-	-	toxin
FAM002732	Water	-	-	-	-	hypothetical protein
FAM003562	Water	COG3764	[M]	K07284;	-	sortase
FAM002186	Water	-	-	-	-	hypothetical protein
FAM003565	Water	-	-	-	-	hypothetical protein
FAM003631	Water	COG1064	[R]	K13953;	EC:1.1.1.1;	acetaldehyde reductase
FAM003647	Water	COG3715	[G]	K02795;	EC:2.7.1.69;	PTS sorbose transporter subunit IIC
FAM003645	Water	COG0580	[G]	K02440;	-	MIP family channel protein
FAM001906	Water	-	-	-	-	hypothetical protein
FAM001918	Water	-	-	-	-	hypothetical protein
FAM001910	Water	-	-	-	-	hypothetical protein
FAM001916	Water	-	-	-	-	hypothetical protein
FAM001917	Water	-	-	-	-	hypothetical protein
FAM001926	Water	-	-	-	-	hypothetical protein
FAM002172	Water	-	-	-	-	hypothetical protein
FAM002171	Water	COG2893	[G]	K02744;	EC:2.7.1.69;	PTS fructose transporter subunit IIA
FAM003566	Water	COG0406	[G]	-	EC:5.4.2.-;	phosphoglycerate mutase
FAM004061	Water	COG0657	[I]	-	-	lipase
FAM003630	Water	-	-	-	-	hypothetical protein
FAM002177	Water	COG3775	[G]	K02775;	EC:2.7.1.69;	PTS glucitol transporter subunit IIA
FAM002176	Water	COG3414	[G]	K02774;	EC:2.7.1.69;	PTS system, IIB component, putative
FAM002175	Water	COG1762	[GT]	K02773;	EC:2.7.1.69;	PTS sugar transporter subunit IIA
FAM003532	Water	COG1121	[P]	K09817; K02006;	EC:3.6.3.-;	ABC transporter ATP-binding protein
FAM003533	Water	-	-	-	-	hypothetical protein
FAM003534	Water	-	-	-	-	hypothetical protein
FAM003535	Water	-	-	-	-	hypothetical protein
FAM003536	Water	-	-	-	-	hypothetical protein
FAM003537	Water	-	-	-	-	hypothetical protein
FAM002188	Water	-	-	K01185;	EC:3.2.1.17;	peptidase
FAM001907	Water	-	-	K07076; K07075;	-	hypothetical protein
FAM001909	Water	COG1674	[D]	-	-	cell division protein FtsK
FAM001912	Water	-	-	-	-	hypothetical protein
FAM001900	Water	COG1733	[K]	-	-	cinnamoyl ester hydrolase
FAM001897	Water	COG0789	[K]	-	-	MerR family transcriptional regulator
FAM001898	Water	COG0656	[R]	K05885; K06221;	EC:1.1.1.274; EC:1.1.1.21;	oxidoreductase, aldo/keto reductase family protein
FAM003946	Water	-	-	K03601;	EC:3.1.11.6;	exodeoxyribonuclease VII large subunit, partial
FAM003965	Water	-	-	-	-	secreted lipase
FAM002187	Water	-	-	-	-	hypothetical protein
FAM001920	Water	-	-	-	-	hypothetical protein
FAM003546	Water	COG0789	[K]	-	-	MerR family transcriptional regulator
FAM003545	Water	COG1073	[R]	K06889;	-	hypothetical protein
FAM003544	Water	COG0599,COG1917	[S]	K01607;	EC:4.1.1.44;	gamma-carboxymuconolactone decarboxylase
FAM003543	Water	COG0110	[R]	K00680;	EC:2.3.1.-;	acetyltransferase
FAM003542	Water	COG0406	[G]	K01834;	EC:5.4.2.1; EC:5.4.2.-;	phosphoglycerate mutase
FAM003563	Water	-	-	-	-	cell surface protein
FAM001928	Water	-	-	-	-	hypothetical protein
FAM001903	Water	-	-	-	-	hypothetical protein
FAM001919	Water	-	-	-	-	hypothetical protein
FAM001923	Water	-	-	-	-	ATP synthase F0, A subunit
FAM001922	Water	-	-	-	-	conjugal transfer protein
FAM001924	Water	-	-	-	-	hypothetical protein
FAM003972	Water	-	-	-	-	hypothetical protein
FAM003969	Water	-	-	-	-	antitoxin
FAM003230	Water	COG0419,COG1501	[LG]	-	-	Maltodextrin glucosidase
FAM003495	Water	-	-	-	-	hypothetical protein
FAM001905	Water	-	-	-	-	hypothetical protein
FAM001913	Water	-	-	-	-	hypothetical protein
FAM001894	Water	-	-	-	-	hypothetical protein
FAM000373	Water	-	-	-	-	conserved domain protein
