# Supplementary material for: Comparative genomic analysis of Enterococcus faecalis: insights into their environmental adaptations
Source: BMC Genomics. 2018 Jul 11;19:527. doi: 10.1186/s12864-018-4887-3 (PMC6042284; doi:10.1186/s12864-018-4887-3)
Supplement: Supplementary file 3 — Antibiotic resistance genes found in the 78 Enterococcus faecalis strains. Potential antibiotic resistance genes were detected by blasting the 78 E. faecalis genomes against the CARD database (E-value of <1e-15 and sequence identity > 85%). (XLS 94 kb) [file 12864_2018_4887_MOESM3_ESM.xls]

## Sheet: Sheet1
Additional file 3: Antibiotic resistance genes found in 78 Enterococcus faecalis strains
Strain	Origin	Antibiotic resistance genes	Antibiotic resistance ontology	Homology (%)	Alignment length	E-value
Enterococcus faecalis ATCC 19433	Type strain	dfrE	ARO:3002875	100	153	1e-89
Enterococcus faecalis ATCC 19433	Type strain	efrA	ARO:3003948	99.36	471	0
Enterococcus faecalis ATCC 19433	Type strain	lsaA	ARO:3000300	98.8	498	0
Enterococcus faecalis ATCC 19433	Type strain	emeA	ARO:3003551	97.46	393	7e-179
Enterococcus faecalis ATCC 19433	Type strain	efrB	ARO:3003949	96.13	336	1e-173
Enterococcus faecalis 10244	Blood	AAC(6')-Ie-APH(2'')-Ia	ARO:3002597	100	305	5e-167
Enterococcus faecalis 10244	Blood	cat	ARO:3002670	100	215	3e-124
Enterococcus faecalis 10244	Blood	dfrE	ARO:3002875	100	153	2e-89
Enterococcus faecalis 10244	Blood	dfrF	ARO:3002867	100	164	4e-93
Enterococcus faecalis 10244	Blood	efrA	ARO:3003948	99.36	471	0
Enterococcus faecalis 10244	Blood	efrB	ARO:3003949	96.13	336	1e-173
Enterococcus faecalis 10244	Blood	emeA	ARO:3003551	97.46	393	7e-179
Enterococcus faecalis 10244	Blood	ErmB	ARO:3000375	100	245	9e-143
Enterococcus faecalis 10244	Blood	lsaA	ARO:3000300	99.2	498	0
Enterococcus faecalis 10244	Blood	tetM	ARO:3000186	90.61	639	0
Enterococcus faecalis ATCC 4200	Blood	dfrE	ARO:3002875	100	153	2e-89
Enterococcus faecalis ATCC 4200	Blood	efrA	ARO:3003948	99.15	472	0
Enterococcus faecalis ATCC 4200	Blood	efrB	ARO:3003949	96.13	336	1e-173
Enterococcus faecalis ATCC 4200	Blood	emeA	ARO:3003551	97.46	393	7e-179
Enterococcus faecalis ATCC 4200	Blood	lsaA	ARO:3000300	99	498	0
Enterococcus faecalis DAPTO 512	Blood	AAC(6')-Ie-APH(2'')-Ia	ARO:3002597	100	479	0
Enterococcus faecalis DAPTO 512	Blood	aad(6)	ARO:3002628	100	276	2e-165
Enterococcus faecalis DAPTO 512	Blood	APH(3')-IIIa	ARO:3002647	100	264	4e-154
Enterococcus faecalis DAPTO 512	Blood	dfrE	ARO:3002875	100	153	2e-89
Enterococcus faecalis DAPTO 512	Blood	efrA	ARO:3003948	99.15	472	0
Enterococcus faecalis DAPTO 512	Blood	efrB	ARO:3003949	96.13	336	1e-173
Enterococcus faecalis DAPTO 512	Blood	emeA	ARO:3003551	97.46	393	7e-179
Enterococcus faecalis DAPTO 512	Blood	ErmB	ARO:3000375	100	245	1e-142
Enterococcus faecalis DAPTO 512	Blood	lsaA	ARO:3000300	99	498	0
Enterococcus faecalis DAPTO 512	Blood	sat-4	ARO:3002897	98.65	74	1e-32
Enterococcus faecalis DAPTO 512	Blood	tetM	ARO:3000186	90.61	639	0
Enterococcus faecalis DAPTO 512	Blood	vanA	ARO:3000010	99.71	343	0
Enterococcus faecalis DAPTO 512	Blood	vanHA	ARO:3002942	100	322	0
Enterococcus faecalis DAPTO 512	Blood	vanRA	ARO:3002919	100	231	3e-135
Enterococcus faecalis DAPTO 512	Blood	vanSA	ARO:3002931	100	384	0
Enterococcus faecalis DAPTO 512	Blood	vanXA	ARO:3002949	99.5	202	2e-111
Enterococcus faecalis DAPTO 512	Blood	vanYA	ARO:3002955	99.67	303	3e-171
Enterococcus faecalis DAPTO 512	Blood	vanZA	ARO:3002962	99.32	147	3e-70
Enterococcus faecalis DAPTO 516	Blood	AAC(6')-Ie-APH(2'')-Ia	ARO:3002597	100	479	0
Enterococcus faecalis DAPTO 516	Blood	aad(6)	ARO:3002628	100	276	2e-165
Enterococcus faecalis DAPTO 516	Blood	APH(3')-IIIa	ARO:3002647	100	264	4e-154
Enterococcus faecalis DAPTO 516	Blood	dfrE	ARO:3002875	100	153	2e-89
Enterococcus faecalis DAPTO 516	Blood	efrA	ARO:3003948	99.15	472	0
Enterococcus faecalis DAPTO 516	Blood	efrB	ARO:3003949	96.13	336	1e-173
Enterococcus faecalis DAPTO 516	Blood	emeA	ARO:3003551	97.46	393	7e-179
Enterococcus faecalis DAPTO 516	Blood	ErmB	ARO:3000375	100	245	1e-142
Enterococcus faecalis DAPTO 516	Blood	lsaA	ARO:3000300	99	498	0
Enterococcus faecalis DAPTO 516	Blood	sat-4	ARO:3002897	98.65	74	1e-32
Enterococcus faecalis DAPTO 516	Blood	tetM	ARO:3000186	90.61	639	0
Enterococcus faecalis DAPTO 516	Blood	vanA	ARO:3000010	99.71	343	0
Enterococcus faecalis DAPTO 516	Blood	vanHA	ARO:3002942	100	322	0
Enterococcus faecalis DAPTO 516	Blood	vanRA	ARO:3002919	100	231	3e-135
Enterococcus faecalis DAPTO 516	Blood	vanSA	ARO:3002931	100	384	0
Enterococcus faecalis DAPTO 516	Blood	vanXA	ARO:3002949	99.5	202	2e-111
Enterococcus faecalis DAPTO 516	Blood	vanYA	ARO:3002955	99.67	303	3e-171
Enterococcus faecalis DAPTO 516	Blood	vanZA	ARO:3002962	99.32	147	3e-70
Enterococcus faecalis MA1	Blood	dfrE	ARO:3002875	100	153	1e-89
Enterococcus faecalis MA1	Blood	efrA	ARO:3003948	99.15	471	0
Enterococcus faecalis MA1	Blood	efrB	ARO:3003949	96.13	336	1e-173
Enterococcus faecalis MA1	Blood	emeA	ARO:3003551	97.46	393	7e-179
Enterococcus faecalis MA1	Blood	lsaA	ARO:3000300	98.19	498	0
Enterococcus faecalis MA1	Blood	tetM	ARO:3000186	90.45	639	0
Enterococcus faecalis Merz96	Blood	AAC(6')-Ie-APH(2'')-Ia	ARO:3002597	100	479	0
Enterococcus faecalis Merz96	Blood	dfrE	ARO:3002875	100	153	2e-89
Enterococcus faecalis Merz96	Blood	efrA	ARO:3003948	99.15	472	0
Enterococcus faecalis Merz96	Blood	efrB	ARO:3003949	96.13	336	1e-173
Enterococcus faecalis Merz96	Blood	emeA	ARO:3003551	97.46	393	7e-179
Enterococcus faecalis Merz96	Blood	ErmB	ARO:3000375	100	245	1e-142
Enterococcus faecalis Merz96	Blood	lsaA	ARO:3000300	99	498	0
Enterococcus faecalis Merz96	Blood	tetM	ARO:3000186	90.61	639	0
Enterococcus faecalis Merz96	Blood	vanB	ARO:3000013	96.2	342	0
Enterococcus faecalis Merz96	Blood	vanHB	ARO:3002943	99.38	323	0
Enterococcus faecalis Merz96	Blood	vanRB	ARO:3002921	100	220	2e-128
Enterococcus faecalis Merz96	Blood	vanSB	ARO:3002932	100	447	0
Enterococcus faecalis Merz96	Blood	vanV	ARO:3002916	100	114	4e-63
Enterococcus faecalis Merz96	Blood	vanWB	ARO:3002964	100	275	1e-166
Enterococcus faecalis Merz96	Blood	vanXB	ARO:3002950	99.5	202	2e-120
Enterococcus faecalis Merz96	Blood	vanYB	ARO:3002956	100	268	1e-161
Enterococcus faecalis R712	Blood	AAC(6')-Ie-APH(2'')-Ia	ARO:3002597	99.79	479	0
Enterococcus faecalis R712	Blood	aad(6)	ARO:3002628	100	276	2e-165
Enterococcus faecalis R712	Blood	APH(3')-IIIa	ARO:3002647	100	264	4e-154
Enterococcus faecalis R712	Blood	dfrE	ARO:3002875	100	153	2e-89
Enterococcus faecalis R712	Blood	efrA	ARO:3003948	99.15	472	0
Enterococcus faecalis R712	Blood	efrB	ARO:3003949	96.13	336	1e-173
Enterococcus faecalis R712	Blood	emeA	ARO:3003551	97.46	393	7e-179
Enterococcus faecalis R712	Blood	ErmB	ARO:3000375	100	245	1e-142
Enterococcus faecalis R712	Blood	lsaA	ARO:3000300	99	498	0
Enterococcus faecalis R712	Blood	sat-4	ARO:3002897	98.65	74	1e-32
Enterococcus faecalis R712	Blood	tetM	ARO:3000186	90.61	639	0
Enterococcus faecalis R712	Blood	vanA	ARO:3000010	99.71	343	0
Enterococcus faecalis R712	Blood	vanHA	ARO:3002942	100	322	0
Enterococcus faecalis R712	Blood	vanRA	ARO:3002919	100	231	3e-135
Enterococcus faecalis R712	Blood	vanSA	ARO:3002931	100	384	0
Enterococcus faecalis R712	Blood	vanXA	ARO:3002949	99.5	202	2e-111
Enterococcus faecalis R712	Blood	vanYA	ARO:3002955	99.67	303	3e-171
Enterococcus faecalis R712	Blood	vanZA	ARO:3002962	99.32	147	3e-70
Enterococcus faecalis S613	Blood	AAC(6')-Ie-APH(2'')-Ia	ARO:3002597	100	479	0
Enterococcus faecalis S613	Blood	aad(6)	ARO:3002628	100	276	2e-165
Enterococcus faecalis S613	Blood	APH(3')-IIIa	ARO:3002647	100	264	4e-154
Enterococcus faecalis S613	Blood	dfrE	ARO:3002875	100	153	2e-89
Enterococcus faecalis S613	Blood	efrA	ARO:3003948	99.15	472	0
Enterococcus faecalis S613	Blood	efrB	ARO:3003949	96.13	336	1e-173
Enterococcus faecalis S613	Blood	emeA	ARO:3003551	97.46	393	7e-179
Enterococcus faecalis S613	Blood	ErmB	ARO:3000375	100	245	1e-142
Enterococcus faecalis S613	Blood	lsaA	ARO:3000300	99	498	0
Enterococcus faecalis S613	Blood	sat-4	ARO:3002897	98.65	74	1e-32
Enterococcus faecalis S613	Blood	tetM	ARO:3000186	90.61	639	0
Enterococcus faecalis S613	Blood	vanA	ARO:3000010	99.71	343	0
Enterococcus faecalis S613	Blood	vanHA	ARO:3002942	100	322	0
Enterococcus faecalis S613	Blood	vanRA	ARO:3002919	100	231	3e-135
Enterococcus faecalis S613	Blood	vanSA	ARO:3002931	100	384	0
Enterococcus faecalis S613	Blood	vanXA	ARO:3002949	99.5	202	2e-111
Enterococcus faecalis S613	Blood	vanYA	ARO:3002955	99.67	303	3e-171
Enterococcus faecalis S613	Blood	vanZA	ARO:3002962	99.32	147	3e-70
Enterococcus faecalis TX0012	Blood	dfrE	ARO:3002875	100	153	2e-89
Enterococcus faecalis TX0012	Blood	efrA	ARO:3003948	98.94	472	0
Enterococcus faecalis TX0012	Blood	efrB	ARO:3003949	96.13	336	9e-174
Enterococcus faecalis TX0012	Blood	emeA	ARO:3003551	97.46	393	5e-179
Enterococcus faecalis TX0012	Blood	lsaA	ARO:3000300	98.39	498	0
Enterococcus faecalis TX0017	Blood	dfrE	ARO:3002875	99.35	153	6e-89
Enterococcus faecalis TX0017	Blood	efrA	ARO:3003948	99.15	472	0
Enterococcus faecalis TX0017	Blood	efrB	ARO:3003949	96.13	336	1e-173
Enterococcus faecalis TX0017	Blood	emeA	ARO:3003551	99.28	139	1e-67
Enterococcus faecalis TX0017	Blood	lsaA	ARO:3000300	99	498	0
Enterococcus faecalis TX0017	Blood	tetM	ARO:3000186	90.45	639	0
Enterococcus faecalis TX0027	Blood	dfrE	ARO:3002875	99.35	153	7e-89
Enterococcus faecalis TX0027	Blood	efrA	ARO:3003948	98.94	472	0
Enterococcus faecalis TX0027	Blood	efrB	ARO:3003949	96.13	336	1e-173
Enterococcus faecalis TX0027	Blood	emeA	ARO:3003551	97.46	393	5e-179
Enterococcus faecalis TX0027	Blood	lsaA	ARO:3000300	98.19	498	0
Enterococcus faecalis TX0027	Blood	tetM	ARO:3000186	97.69	130	7e-74
Enterococcus faecalis TX0031	Blood	dfrE	ARO:3002875	100	153	2e-89
Enterococcus faecalis TX0031	Blood	efrA	ARO:3003948	98.94	472	0
Enterococcus faecalis TX0031	Blood	efrB	ARO:3003949	96.13	336	1e-173
Enterococcus faecalis TX0031	Blood	emeA	ARO:3003551	97.46	393	5e-179
Enterococcus faecalis TX0031	Blood	ErmB	ARO:3000375	100	245	1e-142
Enterococcus faecalis TX0031	Blood	lsaA	ARO:3000300	98.19	498	0
Enterococcus faecalis TX0031	Blood	tetM	ARO:3000186	90.45	639	0
Enterococcus faecalis TX0043	Blood	dfrE	ARO:3002875	100	153	2e-89
Enterococcus faecalis TX0043	Blood	efrA	ARO:3003948	98.73	472	0
Enterococcus faecalis TX0043	Blood	efrB	ARO:3003949	96.13	336	1e-173
Enterococcus faecalis TX0043	Blood	emeA	ARO:3003551	97.46	393	5e-179
Enterococcus faecalis TX0043	Blood	lsaA	ARO:3000300	100	498	0
Enterococcus faecalis TX0043	Blood	tetM	ARO:3000186	90.61	639	0
Enterococcus faecalis TX0102	Blood	dfrE	ARO:3002875	100	153	2e-89
Enterococcus faecalis TX0102	Blood	efrA	ARO:3003948	98.94	472	0
Enterococcus faecalis TX0102	Blood	efrB	ARO:3003949	95.83	336	2e-173
Enterococcus faecalis TX0102	Blood	emeA	ARO:3003551	97.46	393	5e-179
Enterococcus faecalis TX0102	Blood	lsaA	ARO:3000300	98.19	498	0
Enterococcus faecalis TX0102	Blood	tetM	ARO:3000186	90.45	639	0
Enterococcus faecalis TX0109	Blood	AAC(6')-Ie-APH(2'')-Ia	ARO:3002597	100	479	0
Enterococcus faecalis TX0109	Blood	dfrE	ARO:3002875	99.35	153	7e-89
Enterococcus faecalis TX0109	Blood	efrA	ARO:3003948	98.94	472	0
Enterococcus faecalis TX0109	Blood	efrB	ARO:3003949	96.13	336	1e-173
Enterococcus faecalis TX0109	Blood	emeA	ARO:3003551	97.46	393	5e-179
Enterococcus faecalis TX0109	Blood	ErmB	ARO:3000375	100	245	1e-142
Enterococcus faecalis TX0109	Blood	lsaA	ARO:3000300	99	498	0
Enterococcus faecalis TX0109	Blood	tetL	ARO:3000179	99.75	400	0
Enterococcus faecalis TX0109	Blood	tetM	ARO:3000186	98.39	249	1e-141
Enterococcus faecalis TX0630	Blood	AAC(6')-Ie-APH(2'')-Ia	ARO:3002597	99.79	479	0
Enterococcus faecalis TX0630	Blood	dfrE	ARO:3002875	100	153	2e-89
Enterococcus faecalis TX0630	Blood	efrA	ARO:3003948	99.15	472	0
Enterococcus faecalis TX0630	Blood	efrB	ARO:3003949	96.13	336	1e-173
Enterococcus faecalis TX0630	Blood	emeA	ARO:3003551	97.46	393	5e-179
Enterococcus faecalis TX0630	Blood	lsaA	ARO:3000300	99.6	498	0
Enterococcus faecalis TX0630	Blood	PC1 beta-lactamase (blaZ)	ARO:3000621	96.09	281	5e-135
Enterococcus faecalis TX0645	Blood	AAC(6')-Ie-APH(2'')-Ia	ARO:3002597	100	479	0
Enterococcus faecalis TX0645	Blood	aad(6)	ARO:3002628	100	276	2e-165
Enterococcus faecalis TX0645	Blood	APH(3')-IIIa	ARO:3002647	100	47	1e-22
Enterococcus faecalis TX0645	Blood	cat	ARO:3002670	100	215	2e-115
Enterococcus faecalis TX0645	Blood	dfrE	ARO:3002875	100	153	1e-89
Enterococcus faecalis TX0645	Blood	dfrF	ARO:3002867	100	156	4e-88
Enterococcus faecalis TX0645	Blood	efrA	ARO:3003948	99.15	472	0
Enterococcus faecalis TX0645	Blood	efrB	ARO:3003949	96.13	336	1e-173
Enterococcus faecalis TX0645	Blood	emeA	ARO:3003551	97.46	393	5e-179
Enterococcus faecalis TX0645	Blood	ErmB	ARO:3000375	100	245	1e-142
Enterococcus faecalis TX0645	Blood	lsaA	ARO:3000300	99.2	498	0
Enterococcus faecalis TX0645	Blood	PC1 beta-lactamase (blaZ)	ARO:3000621	96.09	281	5e-135
Enterococcus faecalis TX0645	Blood	sat-4	ARO:3002897	99.44	180	2e-98
Enterococcus faecalis TX0645	Blood	tetM	ARO:3000186	90.45	639	0
Enterococcus faecalis TX0860	Blood	AAC(6')-Ie-APH(2'')-Ia	ARO:3002597	100	479	0
Enterococcus faecalis TX0860	Blood	aad(6)	ARO:3002628	100	276	2e-165
Enterococcus faecalis TX0860	Blood	APH(3')-IIIa	ARO:3002647	100	264	4e-154
Enterococcus faecalis TX0860	Blood	cat	ARO:3002670	100	215	2e-115
Enterococcus faecalis TX0860	Blood	dfrE	ARO:3002875	99.35	153	7e-89
Enterococcus faecalis TX0860	Blood	efrA	ARO:3003948	99.15	472	0
Enterococcus faecalis TX0860	Blood	efrB	ARO:3003949	96.13	336	1e-173
Enterococcus faecalis TX0860	Blood	emeA	ARO:3003551	97.46	393	5e-179
Enterococcus faecalis TX0860	Blood	ErmB	ARO:3000375	100	245	1e-142
Enterococcus faecalis TX0860	Blood	lsaA	ARO:3000300	100	498	0
Enterococcus faecalis TX0860	Blood	sat-4	ARO:3002897	98.65	74	1e-32
Enterococcus faecalis TX0860	Blood	tetM	ARO:3000186	90.61	639	0
Enterococcus faecalis TX2141	Blood	dfrE	ARO:3002875	100	153	1e-89
Enterococcus faecalis TX2141	Blood	efrA	ARO:3003948	99.15	472	0
Enterococcus faecalis TX2141	Blood	efrB	ARO:3003949	96.13	336	1e-173
Enterococcus faecalis TX2141	Blood	emeA	ARO:3003551	97.46	393	5e-179
Enterococcus faecalis TX2141	Blood	lsaA	ARO:3000300	98.8	498	0
Enterococcus faecalis V583	Blood	AAC(6')-Ie-APH(2'')-Ia	ARO:3002597	100	479	0
Enterococcus faecalis V583	Blood	dfrE	ARO:3002875	100	153	2e-89
Enterococcus faecalis V583	Blood	efrA	ARO:3003948	99.36	471	0
Enterococcus faecalis V583	Blood	efrB	ARO:3003949	96.13	336	1e-173
Enterococcus faecalis V583	Blood	emeA	ARO:3003551	97.46	393	7e-179
Enterococcus faecalis V583	Blood	ErmB	ARO:3000375	100	245	1e-142
Enterococcus faecalis V583	Blood	lsaA	ARO:3000300	99.2	498	0
Enterococcus faecalis V583	Blood	vanB	ARO:3000013	96.2	342	0
Enterococcus faecalis V583	Blood	vanHB	ARO:3002943	99.38	323	0
Enterococcus faecalis V583	Blood	vanRB	ARO:3002921	100	220	2e-128
Enterococcus faecalis V583	Blood	vanSB	ARO:3002932	100	447	0
Enterococcus faecalis V583	Blood	vanV	ARO:3002916	99.12	114	1e-62
Enterococcus faecalis V583	Blood	vanWB	ARO:3002964	100	275	1e-166
Enterococcus faecalis V583	Blood	vanXB	ARO:3002950	99.5	202	2e-120
Enterococcus faecalis V583	Blood	vanYB	ARO:3002956	100	268	1e-161
Enterococcus faecalis ATCC 6055	Dairy	dfrE	ARO:3002875	98.69	153	2e-88
Enterococcus faecalis ATCC 6055	Dairy	efrA	ARO:3003948	98.73	472	0
Enterococcus faecalis ATCC 6055	Dairy	efrB	ARO:3003949	96.13	336	1e-173
Enterococcus faecalis ATCC 6055	Dairy	emeA	ARO:3003551	97.46	393	7e-179
Enterococcus faecalis ATCC 6055	Dairy	lsaA	ARO:3000300	99.2	498	0
Enterococcus faecalis DM7-2	Dairy	dfrE	ARO:3002875	100	153	1e-89
Enterococcus faecalis DM7-2	Dairy	efrA	ARO:3003948	99.36	471	0
Enterococcus faecalis DM7-2	Dairy	efrB	ARO:3003949	96.13	336	1e-173
Enterococcus faecalis DM7-2	Dairy	emeA	ARO:3003551	97.42	387	5e-175
Enterococcus faecalis DM7-2	Dairy	lsaA	ARO:3000300	99	498	0
Enterococcus faecalis ELS8-4	Dairy	dfrE	ARO:3002875	100	153	1e-89
Enterococcus faecalis ELS8-4	Dairy	efrA	ARO:3003948	99.15	472	0
Enterococcus faecalis ELS8-4	Dairy	efrB	ARO:3003949	96.13	336	1e-173
Enterococcus faecalis ELS8-4	Dairy	emeA	ARO:3003551	97.46	393	7e-179
Enterococcus faecalis ELS8-4	Dairy	lsaA	ARO:3000300	98.8	498	0
Enterococcus faecalis ELS8-4	Dairy	tetM	ARO:3000186	88.73	639	0
Enterococcus faecalis F1	Dairy	dfrE	ARO:3002875	100	153	1e-89
Enterococcus faecalis F1	Dairy	efrA	ARO:3003948	99.36	471	0
Enterococcus faecalis F1	Dairy	efrB	ARO:3003949	96.13	336	1e-173
Enterococcus faecalis F1	Dairy	emeA	ARO:3003551	97.46	393	7e-179
Enterococcus faecalis F1	Dairy	lsaA	ARO:3000300	99.6	498	0
Enterococcus faecalis HS5152	Dairy	dfrE	ARO:3002875	99.35	153	7e-89
Enterococcus faecalis HS5152	Dairy	efrA	ARO:3003948	99.15	472	0
Enterococcus faecalis HS5152	Dairy	efrB	ARO:3003949	96.13	336	1e-173
Enterococcus faecalis HS5152	Dairy	emeA	ARO:3003551	97.46	393	7e-179
Enterococcus faecalis HS5152	Dairy	lsaA	ARO:3000300	100	498	0
Enterococcus faecalis HS5152	Dairy	tetL	ARO:3000179	99.56	458	0
Enterococcus faecalis HS5152	Dairy	tetM	ARO:3000186	95.46	639	0
Enterococcus faecalis HS5302	Dairy	dfrE	ARO:3002875	99.35	153	7e-89
Enterococcus faecalis HS5302	Dairy	efrA	ARO:3003948	99.15	472	0
Enterococcus faecalis HS5302	Dairy	efrB	ARO:3003949	96.13	336	1e-173
Enterococcus faecalis HS5302	Dairy	emeA	ARO:3003551	97.46	393	7e-179
Enterococcus faecalis HS5302	Dairy	lsaA	ARO:3000300	100	498	0
Enterococcus faecalis HS5302	Dairy	tetL	ARO:3000179	99.77	426	0
Enterococcus faecalis HS5302	Dairy	tetM	ARO:3000186	95.46	639	0
Enterococcus faecalis MGA44-7	Dairy	dfrE	ARO:3002875	100	153	1e-89
Enterococcus faecalis MGA44-7	Dairy	efrA	ARO:3003948	99.15	472	0
Enterococcus faecalis MGA44-7	Dairy	efrB	ARO:3003949	96.13	336	1e-173
Enterococcus faecalis MGA44-7	Dairy	emeA	ARO:3003551	97.46	393	7e-179
Enterococcus faecalis MGA44-7	Dairy	lsaA	ARO:3000300	99	498	0
Enterococcus faecalis NM15-4	Dairy	dfrE	ARO:3002875	99.35	153	5e-89
Enterococcus faecalis NM15-4	Dairy	efrA	ARO:3003948	98.73	472	0
Enterococcus faecalis NM15-4	Dairy	efrB	ARO:3003949	96.13	336	8e-174
Enterococcus faecalis NM15-4	Dairy	emeA	ARO:3003551	97.46	393	7e-179
Enterococcus faecalis NM15-4	Dairy	lsaA	ARO:3000300	99.4	498	0
Enterococcus faecalis NM31-3	Dairy	dfrE	ARO:3002875	100	153	2e-89
Enterococcus faecalis NM31-3	Dairy	efrA	ARO:3003948	99.36	471	0
Enterococcus faecalis NM31-3	Dairy	efrB	ARO:3003949	96.13	336	1e-173
Enterococcus faecalis NM31-3	Dairy	emeA	ARO:3003551	97.41	386	2e-174
Enterococcus faecalis NM31-3	Dairy	lsaA	ARO:3000300	98.19	498	0
Enterococcus faecalis QH29-4	Dairy	dfrE	ARO:3002875	100	153	1e-89
Enterococcus faecalis QH29-4	Dairy	efrA	ARO:3003948	99.15	472	0
Enterococcus faecalis QH29-4	Dairy	efrB	ARO:3003949	96.13	336	1e-173
Enterococcus faecalis QH29-4	Dairy	emeA	ARO:3003551	97.46	393	7e-179
Enterococcus faecalis QH29-4	Dairy	lsaA	ARO:3000300	99	498	0
Enterococcus faecalis QH9-5	Dairy	dfrE	ARO:3002875	100	153	1e-89
Enterococcus faecalis QH9-5	Dairy	efrA	ARO:3003948	99.15	471	0
Enterococcus faecalis QH9-5	Dairy	efrB	ARO:3003949	96.13	336	1e-173
Enterococcus faecalis QH9-5	Dairy	emeA	ARO:3003551	97.41	386	2e-174
Enterococcus faecalis QH9-5	Dairy	lsaA	ARO:3000300	97.63	295	8e-165
Enterococcus faecalis SS-7	Dairy	dfrE	ARO:3002875	100	153	1e-89
Enterococcus faecalis SS-7	Dairy	efrA	ARO:3003948	99.36	471	0
Enterococcus faecalis SS-7	Dairy	efrB	ARO:3003949	95.83	336	4e-173
Enterococcus faecalis SS-7	Dairy	emeA	ARO:3003551	97.46	393	7e-179
Enterococcus faecalis SS-7	Dairy	lsaA	ARO:3000300	99.6	498	0
Enterococcus faecalis WZ21-1	Dairy	dfrE	ARO:3002875	100	153	2e-89
Enterococcus faecalis WZ21-1	Dairy	efrA	ARO:3003948	98.94	471	0
Enterococcus faecalis WZ21-1	Dairy	efrB	ARO:3003949	96.13	336	1e-173
Enterococcus faecalis WZ21-1	Dairy	emeA	ARO:3003551	97.15	386	5e-174
Enterococcus faecalis WZ21-1	Dairy	lsaA	ARO:3000300	99.4	498	0
Enterococcus faecalis WZ34-2	Dairy	dfrE	ARO:3002875	100	153	2e-89
Enterococcus faecalis WZ34-2	Dairy	efrA	ARO:3003948	98.73	472	0
Enterococcus faecalis WZ34-2	Dairy	efrB	ARO:3003949	96.13	336	1e-173
Enterococcus faecalis WZ34-2	Dairy	emeA	ARO:3003551	97.2	393	2e-178
Enterococcus faecalis WZ34-2	Dairy	lsaA	ARO:3000300	99.4	498	0
Enterococcus faecalis XJ76305	Dairy	dfrE	ARO:3002875	100	153	1e-89
Enterococcus faecalis XJ76305	Dairy	efrA	ARO:3003948	99.15	472	0
Enterococcus faecalis XJ76305	Dairy	efrB	ARO:3003949	96.13	336	1e-173
Enterococcus faecalis XJ76305	Dairy	emeA	ARO:3003551	97.15	386	5e-174
Enterococcus faecalis XJ76305	Dairy	lsaA	ARO:3000300	98.8	498	0
Enterococcus faecalis XM26-4	Dairy	dfrE	ARO:3002875	100	153	1e-89
Enterococcus faecalis XM26-4	Dairy	efrA	ARO:3003948	99.15	472	0
Enterococcus faecalis XM26-4	Dairy	efrB	ARO:3003949	96.13	336	1e-173
Enterococcus faecalis XM26-4	Dairy	emeA	ARO:3003551	97.46	393	5e-179
Enterococcus faecalis XM26-4	Dairy	lsaA	ARO:3000300	98.8	498	0
Enterococcus faecalis XM26-4	Dairy	tetM	ARO:3000186	90.45	639	0
Enterococcus faecalis YM11-6	Dairy	dfrE	ARO:3002875	100	153	2e-89
Enterococcus faecalis YM11-6	Dairy	efrA	ARO:3003948	99.15	472	0
Enterococcus faecalis YM11-6	Dairy	efrB	ARO:3003949	96.13	336	1e-173
Enterococcus faecalis YM11-6	Dairy	emeA	ARO:3003551	97.46	393	7e-179
Enterococcus faecalis YM11-6	Dairy	lsaA	ARO:3000300	98.19	498	0
Enterococcus faecalis YM39-2	Dairy	dfrE	ARO:3002875	100	153	2e-89
Enterococcus faecalis YM39-2	Dairy	efrA	ARO:3003948	98.73	472	0
Enterococcus faecalis YM39-2	Dairy	efrB	ARO:3003949	96.13	336	1e-173
Enterococcus faecalis YM39-2	Dairy	emeA	ARO:3003551	97.15	386	5e-174
Enterococcus faecalis YM39-2	Dairy	lsaA	ARO:3000300	99.4	498	0
Enterococcus faecalis 62	Faeces	dfrE	ARO:3002875	99.35	153	7e-89
Enterococcus faecalis 62	Faeces	efrA	ARO:3003948	99.15	471	0
Enterococcus faecalis 62	Faeces	efrB	ARO:3003949	96.13	336	1e-173
Enterococcus faecalis 62	Faeces	emeA	ARO:3003551	97.46	393	7e-179
Enterococcus faecalis 62	Faeces	lsaA	ARO:3000300	98.19	498	0
Enterococcus faecalis 62	Faeces	tetM	ARO:3000186	88.73	639	0
Enterococcus faecalis D32	Faeces	ANT(6)-Ib	ARO:3002629	98.24	284	2e-159
Enterococcus faecalis D32	Faeces	dfrE	ARO:3002875	99.35	153	7e-89
Enterococcus faecalis D32	Faeces	efrA	ARO:3003948	99.36	471	0
Enterococcus faecalis D32	Faeces	efrB	ARO:3003949	96.13	336	1e-173
Enterococcus faecalis D32	Faeces	emeA	ARO:3003551	97.46	393	7e-179
Enterococcus faecalis D32	Faeces	ErmB	ARO:3000375	100	245	9e-143
Enterococcus faecalis D32	Faeces	lsaA	ARO:3000300	98.59	498	0
Enterococcus faecalis DORA_14	Faeces	dfrE	ARO:3002875	100	153	2e-89
Enterococcus faecalis DORA_14	Faeces	efrA	ARO:3003948	99.36	471	0
Enterococcus faecalis DORA_14	Faeces	efrB	ARO:3003949	96.13	336	1e-173
Enterococcus faecalis DORA_14	Faeces	emeA	ARO:3003551	97.2	393	2e-178
Enterococcus faecalis DORA_14	Faeces	ErmB	ARO:3000375	100	245	1e-142
Enterococcus faecalis DORA_14	Faeces	lsaA	ARO:3000300	99	498	0
Enterococcus faecalis E1Sol	Faeces	dfrE	ARO:3002875	99.35	153	4e-89
Enterococcus faecalis E1Sol	Faeces	efrA	ARO:3003948	99.15	472	0
Enterococcus faecalis E1Sol	Faeces	efrB	ARO:3003949	96.13	336	1e-173
Enterococcus faecalis E1Sol	Faeces	emeA	ARO:3003551	97.46	393	7e-179
Enterococcus faecalis E1Sol	Faeces	lsaA	ARO:3000300	99.2	498	0
Enterococcus faecalis PC1.1	Faeces	dfrE	ARO:3002875	99.35	153	6e-89
Enterococcus faecalis PC1.1	Faeces	efrA	ARO:3003948	99.36	471	0
Enterococcus faecalis PC1.1	Faeces	efrB	ARO:3003949	96.13	336	1e-173
Enterococcus faecalis PC1.1	Faeces	emeA	ARO:3003551	97.46	393	7e-179
Enterococcus faecalis PC1.1	Faeces	lsaA	ARO:3000300	98.59	498	0
Enterococcus faecalis Symbioflor 1	Faeces	dfrE	ARO:3002875	100	153	1e-89
Enterococcus faecalis Symbioflor 1	Faeces	efrA	ARO:3003948	99.15	472	0
Enterococcus faecalis Symbioflor 1	Faeces	efrB	ARO:3003949	96.13	336	1e-173
Enterococcus faecalis Symbioflor 1	Faeces	emeA	ARO:3003551	97.46	393	7e-179
Enterococcus faecalis Symbioflor 1	Faeces	lsaA	ARO:3000300	98.19	498	0
Enterococcus faecalis TX0104	Faeces	AAC(6')-Ie-APH(2'')-Ia	ARO:3002597	100	479	0
Enterococcus faecalis TX0104	Faeces	aad(6)	ARO:3002628	100	276	2e-165
Enterococcus faecalis TX0104	Faeces	APH(3')-IIIa	ARO:3002647	100	264	4e-154
Enterococcus faecalis TX0104	Faeces	dfrC	ARO:3002865	98.14	161	1e-92
Enterococcus faecalis TX0104	Faeces	dfrE	ARO:3002875	100	153	2e-89
Enterococcus faecalis TX0104	Faeces	efrA	ARO:3003948	98.73	472	0
Enterococcus faecalis TX0104	Faeces	efrB	ARO:3003949	95.54	336	0
Enterococcus faecalis TX0104	Faeces	emeA	ARO:3003551	96.95	393	9e-178
Enterococcus faecalis TX0104	Faeces	ErmB	ARO:3000375	100	245	1e-142
Enterococcus faecalis TX0104	Faeces	lsaA	ARO:3000300	99.2	498	0
Enterococcus faecalis TX0104	Faeces	sat-4	ARO:3002897	100	47	3e-24
Enterococcus faecalis TX0104	Faeces	vanB	ARO:3000013	99.42	344	0
Enterococcus faecalis TX0104	Faeces	vanHB	ARO:3002943	94.43	323	0
Enterococcus faecalis TX0104	Faeces	vanRB	ARO:3002921	96.35	219	2e-123
Enterococcus faecalis TX0104	Faeces	vanSB	ARO:3002932	96.2	447	0
Enterococcus faecalis TX0104	Faeces	vanWB	ARO:3002964	93.09	275	2e-155
Enterococcus faecalis TX0104	Faeces	vanXB	ARO:3002950	96.53	202	9e-118
Enterococcus faecalis TX0104	Faeces	vanYB	ARO:3002956	95.15	165	2e-92
Enterococcus faecalis TX1302	Faeces	aad(6)	ARO:3002628	100	276	2e-165
Enterococcus faecalis TX1302	Faeces	APH(3')-IIIa	ARO:3002647	100	264	4e-154
Enterococcus faecalis TX1302	Faeces	dfrE	ARO:3002875	99.35	153	7e-89
Enterococcus faecalis TX1302	Faeces	efrA	ARO:3003948	98.94	472	0
Enterococcus faecalis TX1302	Faeces	efrB	ARO:3003949	96.13	336	1e-173
Enterococcus faecalis TX1302	Faeces	emeA	ARO:3003551	97.46	393	5e-179
Enterococcus faecalis TX1302	Faeces	ErmB	ARO:3000375	100	245	1e-142
Enterococcus faecalis TX1302	Faeces	lsaA	ARO:3000300	99	498	0
Enterococcus faecalis TX1302	Faeces	sat-4	ARO:3002897	98.68	76	6e-34
Enterococcus faecalis TX1302	Faeces	tetL	ARO:3000179	99.75	400	0
Enterococcus faecalis TX1302	Faeces	tetM	ARO:3000186	92.8	639	0
Enterococcus faecalis TX1322	Faeces	dfrE	ARO:3002875	100	153	1e-89
Enterococcus faecalis TX1322	Faeces	efrA	ARO:3003948	98.52	472	0
Enterococcus faecalis TX1322	Faeces	efrB	ARO:3003949	96.13	336	1e-173
Enterococcus faecalis TX1322	Faeces	emeA	ARO:3003551	97.46	393	5e-179
Enterococcus faecalis TX1322	Faeces	lsaA	ARO:3000300	99	498	0
Enterococcus faecalis TX1322	Faeces	tetM	ARO:3000186	90.92	639	0
Enterococcus faecalis TX1341	Faeces	dfrE	ARO:3002875	100	153	2e-89
Enterococcus faecalis TX1341	Faeces	efrA	ARO:3003948	98.73	472	0
Enterococcus faecalis TX1341	Faeces	efrB	ARO:3003949	96.13	336	1e-173
Enterococcus faecalis TX1341	Faeces	emeA	ARO:3003551	97.46	393	5e-179
Enterococcus faecalis TX1341	Faeces	lsaA	ARO:3000300	99.4	498	0
Enterococcus faecalis TX1342	Faeces	dfrE	ARO:3002875	100	153	2e-89
Enterococcus faecalis TX1342	Faeces	efrA	ARO:3003948	98.94	472	0
Enterococcus faecalis TX1342	Faeces	efrB	ARO:3003949	96.13	336	1e-173
Enterococcus faecalis TX1342	Faeces	emeA	ARO:3003551	97.46	393	5e-179
Enterococcus faecalis TX1342	Faeces	lsaA	ARO:3000300	99.4	498	0
Enterococcus faecalis TX1346	Faeces	dfrE	ARO:3002875	100	153	2e-89
Enterococcus faecalis TX1346	Faeces	efrA	ARO:3003948	100	153	4e-86
Enterococcus faecalis TX1346	Faeces	efrB	ARO:3003949	96.13	336	1e-173
Enterococcus faecalis TX1346	Faeces	emeA	ARO:3003551	97.2	393	8e-179
Enterococcus faecalis TX1346	Faeces	lsaA	ARO:3000300	99.4	498	0
Enterococcus faecalis TX1346	Faeces	tetM	ARO:3000186	90.61	639	0
Enterococcus faecalis TX2134	Faeces	dfrE	ARO:3002875	100	153	2e-89
Enterococcus faecalis TX2134	Faeces	efrA	ARO:3003948	98.94	472	0
Enterococcus faecalis TX2134	Faeces	efrB	ARO:3003949	96.13	336	1e-173
Enterococcus faecalis TX2134	Faeces	emeA	ARO:3003551	97.46	393	5e-179
Enterococcus faecalis TX2134	Faeces	lsaA	ARO:3000300	98.19	498	0
Enterococcus faecalis TX2134	Faeces	tetM	ARO:3000186	90.45	639	0
Enterococcus faecalis TX2137	Faeces	AAC(6')-Ie-APH(2'')-Ia	ARO:3002597	100	479	0
Enterococcus faecalis TX2137	Faeces	aad(6)	ARO:3002628	100	142	2e-82
Enterococcus faecalis TX2137	Faeces	ANT(6)-Ia	ARO:3002626	100	127	2e-72
Enterococcus faecalis TX2137	Faeces	ANT(9)-Ia	ARO:3002630	100	242	8e-142
Enterococcus faecalis TX2137	Faeces	APH(3')-IIIa	ARO:3002647	100	264	4e-154
Enterococcus faecalis TX2137	Faeces	cat	ARO:3002670	94.86	214	1e-107
Enterococcus faecalis TX2137	Faeces	dfrE	ARO:3002875	99.35	153	8e-89
Enterococcus faecalis TX2137	Faeces	efrA	ARO:3003948	98.73	472	0
Enterococcus faecalis TX2137	Faeces	efrB	ARO:3003949	96.13	336	1e-173
Enterococcus faecalis TX2137	Faeces	emeA	ARO:3003551	97.46	393	5e-179
Enterococcus faecalis TX2137	Faeces	ErmB	ARO:3000375	100	245	9e-143
Enterococcus faecalis TX2137	Faeces	lnuB	ARO:3002836	100	267	1e-156
Enterococcus faecalis TX2137	Faeces	lsaA	ARO:3000300	98.8	498	0
Enterococcus faecalis TX2137	Faeces	sat-4	ARO:3002897	99.44	180	2e-98
Enterococcus faecalis TX2137	Faeces	tetM	ARO:3000186	95.62	639	0
Enterococcus faecalis TX4244	Faeces	AAC(6')-Ie-APH(2'')-Ia	ARO:3002597	100	479	0
Enterococcus faecalis TX4244	Faeces	dfrE	ARO:3002875	100	153	2e-89
Enterococcus faecalis TX4244	Faeces	efrA	ARO:3003948	98.73	472	0
Enterococcus faecalis TX4244	Faeces	efrB	ARO:3003949	96.13	336	1e-173
Enterococcus faecalis TX4244	Faeces	emeA	ARO:3003551	97.45	392	2e-178
Enterococcus faecalis TX4244	Faeces	lsaA	ARO:3000300	98.8	498	0
Enterococcus faecalis TX4244	Faeces	tetL	ARO:3000179	99.75	400	0
Enterococcus faecalis TX4244	Faeces	tetM	ARO:3000186	95.46	639	0
Enterococcus faecalis X98	Faeces	dfrE	ARO:3002875	100	153	2e-89
Enterococcus faecalis X98	Faeces	efrA	ARO:3003948	98.73	472	0
Enterococcus faecalis X98	Faeces	efrB	ARO:3003949	96.13	336	1e-173
Enterococcus faecalis X98	Faeces	emeA	ARO:3003551	97.46	393	7e-179
Enterococcus faecalis X98	Faeces	lsaA	ARO:3000300	99.8	498	0
Enterococcus faecalis ATCC 29200	Urine	dfrE	ARO:3002875	100	153	2e-89
Enterococcus faecalis ATCC 29200	Urine	efrA	ARO:3003948	99.15	472	0
Enterococcus faecalis ATCC 29200	Urine	efrB	ARO:3003949	96.13	336	1e-173
Enterococcus faecalis ATCC 29200	Urine	emeA	ARO:3003551	97.46	393	5e-179
Enterococcus faecalis ATCC 29200	Urine	lsaA	ARO:3000300	98.19	498	0
Enterococcus faecalis HH22	Urine	AAC(6')-Ie-APH(2'')-Ia	ARO:3002597	100	479	0
Enterococcus faecalis HH22	Urine	dfrE	ARO:3002875	100	153	2e-89
Enterococcus faecalis HH22	Urine	efrA	ARO:3003948	99.36	471	0
Enterococcus faecalis HH22	Urine	efrB	ARO:3003949	96.13	336	1e-173
Enterococcus faecalis HH22	Urine	emeA	ARO:3003551	97.46	393	5e-179
Enterococcus faecalis HH22	Urine	lsaA	ARO:3000300	99.2	498	0
Enterococcus faecalis HH22	Urine	PC1 beta-lactamase (blaZ)	ARO:3000621	96.09	281	5e-135
Enterococcus faecalis HH22	Urine	tetM	ARO:3000186	90.61	639	0
Enterococcus faecalis HS0914	Urine	dfrE	ARO:3002875	100	153	2e-89
Enterococcus faecalis HS0914	Urine	dfrG	ARO:3002868	100	165	2e-88
Enterococcus faecalis HS0914	Urine	efrA	ARO:3003948	99.36	471	0
Enterococcus faecalis HS0914	Urine	efrB	ARO:3003949	96.13	336	1e-173
Enterococcus faecalis HS0914	Urine	emeA	ARO:3003551	97.46	393	7e-179
Enterococcus faecalis HS0914	Urine	lsaA	ARO:3000300	99.2	498	0
Enterococcus faecalis T2	Urine	AAC(6')-Ie-APH(2'')-Ia	ARO:3002597	100	43	4e-21
Enterococcus faecalis T2	Urine	aad(6)	ARO:3002628	100	276	2e-165
Enterococcus faecalis T2	Urine	APH(3')-IIIa	ARO:3002647	100	261	3e-152
Enterococcus faecalis T2	Urine	dfrE	ARO:3002875	99.35	153	7e-89
Enterococcus faecalis T2	Urine	efrA	ARO:3003948	99.15	472	0
Enterococcus faecalis T2	Urine	efrB	ARO:3003949	96.13	336	1e-173
Enterococcus faecalis T2	Urine	emeA	ARO:3003551	97.46	393	7e-179
Enterococcus faecalis T2	Urine	ErmB	ARO:3000375	100	245	1e-142
Enterococcus faecalis T2	Urine	lsaA	ARO:3000300	100	498	0
Enterococcus faecalis T2	Urine	sat-4	ARO:3002897	100	83	1e-46
Enterococcus faecalis T2	Urine	tetC	ARO:3000167	97.98	99	2e-38
Enterococcus faecalis T2	Urine	tetL	ARO:3000179	99.78	458	0
Enterococcus faecalis T2	Urine	tetM	ARO:3000186	90.61	639	0
Enterococcus faecalis T3	Urine	catI	ARO:3002683	100	219	1e-133
Enterococcus faecalis T3	Urine	dfrE	ARO:3002875	100	153	2e-89
Enterococcus faecalis T3	Urine	efrA	ARO:3003948	98.73	472	0
Enterococcus faecalis T3	Urine	efrB	ARO:3003949	96.13	336	1e-173
Enterococcus faecalis T3	Urine	emeA	ARO:3003551	97.46	393	7e-179
Enterococcus faecalis T3	Urine	lsaA	ARO:3000300	99.6	498	0
Enterococcus faecalis T3	Urine	tetL	ARO:3000179	99.78	458	0
Enterococcus faecalis T3	Urine	tetM	ARO:3000186	95.46	639	0
Enterococcus faecalis T8	Urine	dfrE	ARO:3002875	100	153	1e-89
Enterococcus faecalis T8	Urine	efrA	ARO:3003948	98.52	472	0
Enterococcus faecalis T8	Urine	efrB	ARO:3003949	96.13	336	1e-173
Enterococcus faecalis T8	Urine	emeA	ARO:3003551	97.46	393	7e-179
Enterococcus faecalis T8	Urine	ErmB	ARO:3000375	100	245	1e-142
Enterococcus faecalis T8	Urine	lsaA	ARO:3000300	99	498	0
Enterococcus faecalis T8	Urine	tetL	ARO:3000179	98.67	451	0
Enterococcus faecalis T8	Urine	tetM	ARO:3000186	90.61	639	0
Enterococcus faecalis T11	Urine	dfrE	ARO:3002875	100	153	2e-89
Enterococcus faecalis T11	Urine	efrA	ARO:3003948	98.94	472	0
Enterococcus faecalis T11	Urine	efrB	ARO:3003949	95.83	336	5e-173
Enterococcus faecalis T11	Urine	emeA	ARO:3003551	97.46	393	7e-179
Enterococcus faecalis T11	Urine	lsaA	ARO:3000300	98.99	497	0
Enterococcus faecalis TX0312	Urine	dfrE	ARO:3002875	100	153	2e-89
Enterococcus faecalis TX0312	Urine	efrA	ARO:3003948	98.26	230	5e-131
Enterococcus faecalis TX0312	Urine	efrB	ARO:3003949	96.13	336	1e-173
Enterococcus faecalis TX0312	Urine	emeA	ARO:3003551	97.46	393	5e-179
Enterococcus faecalis TX0312	Urine	lsaA	ARO:3000300	98.19	498	0
Enterococcus faecalis TX0312	Urine	tetM	ARO:3000186	90.45	639	0
Enterococcus faecalis TX0635	Urine	APH(3')-IIIa	ARO:3002647	100	264	4e-154
Enterococcus faecalis TX0635	Urine	cat	ARO:3002670	100	215	2e-115
Enterococcus faecalis TX0635	Urine	clbA	ARO:3002814	87.39	349	3e-179
Enterococcus faecalis TX0635	Urine	dfrE	ARO:3002875	100	153	2e-89
Enterococcus faecalis TX0635	Urine	efrA	ARO:3003948	99.15	472	0
Enterococcus faecalis TX0635	Urine	efrB	ARO:3003949	96.13	336	1e-173
Enterococcus faecalis TX0635	Urine	emeA	ARO:3003551	96.95	393	4e-178
Enterococcus faecalis TX0635	Urine	ErmB	ARO:3000375	100	245	8e-143
Enterococcus faecalis TX0635	Urine	lsaA	ARO:3000300	99.4	498	0
Enterococcus faecalis TX0635	Urine	PC1 beta-lactamase (blaZ)	ARO:3000621	96.09	281	5e-135
Enterococcus faecalis TX0635	Urine	tetL	ARO:3000179	99.71	350	0
Enterococcus faecalis TX0635	Urine	tetS	ARO:3000192	99.84	641	0
Enterococcus faecalis TX0855	Urine	AAC(6')-Ie-APH(2'')-Ia	ARO:3002597	100	479	0
Enterococcus faecalis TX0855	Urine	cat	ARO:3002670	94.39	214	5e-107
Enterococcus faecalis TX0855	Urine	dfrE	ARO:3002875	100	153	2e-89
Enterococcus faecalis TX0855	Urine	efrA	ARO:3003948	99.15	472	0
Enterococcus faecalis TX0855	Urine	efrB	ARO:3003949	96.13	336	1e-173
Enterococcus faecalis TX0855	Urine	emeA	ARO:3003551	97.46	393	5e-179
Enterococcus faecalis TX0855	Urine	ErmB	ARO:3000375	100	245	1e-142
Enterococcus faecalis TX0855	Urine	lsaA	ARO:3000300	99.2	498	0
Enterococcus faecalis TX0855	Urine	tetL	ARO:3000179	99.75	400	0
Enterococcus faecalis TX0855	Urine	tetM	ARO:3000186	95.46	639	0
Enterococcus faecalis AZ19	Water	dfrE	ARO:3002875	99.35	153	7e-89
Enterococcus faecalis AZ19	Water	efrA	ARO:3003948	98.94	472	0
Enterococcus faecalis AZ19	Water	efrB	ARO:3003949	96.13	336	1e-173
Enterococcus faecalis AZ19	Water	emeA	ARO:3003551	97.46	393	7e-179
Enterococcus faecalis AZ19	Water	lsaA	ARO:3000300	99	498	0
Enterococcus faecalis AZ19	Water	tetM	ARO:3000186	90.45	639	0
Enterococcus faecalis FL2	Water	dfrE	ARO:3002875	99.35	153	4e-89
Enterococcus faecalis FL2	Water	efrA	ARO:3003948	98.52	472	0
Enterococcus faecalis FL2	Water	efrB	ARO:3003949	96.13	336	1e-173
Enterococcus faecalis FL2	Water	emeA	ARO:3003551	97.46	393	7e-179
Enterococcus faecalis FL2	Water	lsaA	ARO:3000300	99.2	498	0
Enterococcus faecalis GA2	Water	dfrE	ARO:3002875	100	153	2e-89
Enterococcus faecalis GA2	Water	efrA	ARO:3003948	98.73	472	0
Enterococcus faecalis GA2	Water	efrB	ARO:3003949	96.13	336	1e-173
Enterococcus faecalis GA2	Water	emeA	ARO:3003551	97.46	393	7e-179
Enterococcus faecalis GA2	Water	lsaA	ARO:3000300	99.2	497	0
Enterococcus faecalis GAN13	Water	dfrE	ARO:3002875	100	153	2e-89
Enterococcus faecalis GAN13	Water	efrA	ARO:3003948	99.36	471	0
Enterococcus faecalis GAN13	Water	efrB	ARO:3003949	96.13	336	1e-173
Enterococcus faecalis GAN13	Water	emeA	ARO:3003551	97.46	393	7e-179
Enterococcus faecalis GAN13	Water	lsaA	ARO:3000300	100	498	0
Enterococcus faecalis GAN13	Water	tetM	ARO:3000186	90.61	639	0
Enterococcus faecalis KS19	Water	dfrE	ARO:3002875	100	153	2e-89
Enterococcus faecalis KS19	Water	efrA	ARO:3003948	98.52	472	0
Enterococcus faecalis KS19	Water	efrB	ARO:3003949	96.13	336	1e-173
Enterococcus faecalis KS19	Water	emeA	ARO:3003551	97.46	393	7e-179
Enterococcus faecalis KS19	Water	lsaA	ARO:3000300	99.2	498	0
Enterococcus faecalis MD6	Water	dfrE	ARO:3002875	100	153	2e-89
Enterococcus faecalis MD6	Water	efrA	ARO:3003948	98.73	472	0
Enterococcus faecalis MD6	Water	efrB	ARO:3003949	96.13	336	1e-173
Enterococcus faecalis MD6	Water	emeA	ARO:3003551	97.46	393	7e-179
Enterococcus faecalis MD6	Water	lsaA	ARO:3000300	99.4	498	0
Enterococcus faecalis MN16	Water	dfrE	ARO:3002875	100	153	2e-89
Enterococcus faecalis MN16	Water	efrA	ARO:3003948	98.94	472	0
Enterococcus faecalis MN16	Water	efrB	ARO:3003949	96.13	336	1e-173
Enterococcus faecalis MN16	Water	emeA	ARO:3003551	97.46	393	7e-179
Enterococcus faecalis MN16	Water	lsaA	ARO:3000300	98.8	498	0
Enterococcus faecalis MTmid8	Water	dfrE	ARO:3002875	100	153	2e-89
Enterococcus faecalis MTmid8	Water	efrA	ARO:3003948	98.73	472	0
Enterococcus faecalis MTmid8	Water	efrB	ARO:3003949	96.13	336	1e-173
Enterococcus faecalis MTmid8	Water	emeA	ARO:3003551	97.46	393	7e-179
Enterococcus faecalis MTmid8	Water	lsaA	ARO:3000300	99.2	498	0
Enterococcus faecalis MTUP9	Water	dfrE	ARO:3002875	100	153	1e-89
Enterococcus faecalis MTUP9	Water	efrA	ARO:3003948	98.94	472	0
Enterococcus faecalis MTUP9	Water	efrB	ARO:3003949	96.13	336	1e-173
Enterococcus faecalis MTUP9	Water	emeA	ARO:3003551	97.46	393	7e-179
Enterococcus faecalis MTUP9	Water	lsaA	ARO:3000300	100	118	7e-67
Enterococcus faecalis NJ44	Water	dfrE	ARO:3002875	100	153	2e-89
Enterococcus faecalis NJ44	Water	efrA	ARO:3003948	98.73	472	0
Enterococcus faecalis NJ44	Water	efrB	ARO:3003949	96.13	336	1e-173
Enterococcus faecalis NJ44	Water	emeA	ARO:3003551	97.46	393	7e-179
Enterococcus faecalis NJ44	Water	lsaA	ARO:3000300	99.2	498	0
Enterococcus faecalis NY9	Water	dfrE	ARO:3002875	100	153	2e-89
Enterococcus faecalis NY9	Water	efrA	ARO:3003948	98.73	472	0
Enterococcus faecalis NY9	Water	efrB	ARO:3003949	96.13	336	1e-173
Enterococcus faecalis NY9	Water	emeA	ARO:3003551	97.46	393	7e-179
Enterococcus faecalis NY9	Water	lsaA	ARO:3000300	99.6	498	0
Enterococcus faecalis OG1RF	Oral	dfrE	ARO:3002875	100	153	2e-89
Enterococcus faecalis OG1RF	Oral	efrA	ARO:3003948	99.36	471	0
Enterococcus faecalis OG1RF	Oral	efrB	ARO:3003949	96.13	336	1e-173
Enterococcus faecalis OG1RF	Oral	emeA	ARO:3003551	97.46	393	5e-179
Enterococcus faecalis OG1RF	Oral	lsaA	ARO:3000300	100	498	0
Enterococcus faecalis JH1	Multiple	aad(6)	ARO:3002628	100	276	2e-165
Enterococcus faecalis JH1	Multiple	ANT(6)-Ia	ARO:3002626	90.43	282	8e-152
Enterococcus faecalis JH1	Multiple	APH(3')-IIIa	ARO:3002647	100	264	4e-154
Enterococcus faecalis JH1	Multiple	dfrE	ARO:3002875	99.35	153	7e-89
Enterococcus faecalis JH1	Multiple	efrA	ARO:3003948	99.15	472	0
Enterococcus faecalis JH1	Multiple	efrB	ARO:3003949	96.13	336	1e-173
Enterococcus faecalis JH1	Multiple	emeA	ARO:3003551	97.46	393	7e-179
Enterococcus faecalis JH1	Multiple	ErmB	ARO:3000375	100	245	1e-142
Enterococcus faecalis JH1	Multiple	lsaA	ARO:3000300	98.59	498	0
Enterococcus faecalis JH1	Multiple	sat-4	ARO:3002897	98.65	74	1e-32
Enterococcus faecalis JH1	Multiple	tetL	ARO:3000179	99.78	458	0
Enterococcus faecalis JH1	Multiple	tetM	ARO:3000186	90.77	639	0
