# Supplementary material for: Comparative genomic analysis of Enterococcus faecalis: insights into their environmental adaptations
Source: BMC Genomics. 2018 Jul 11;19:527. doi: 10.1186/s12864-018-4887-3 (PMC6042284; doi:10.1186/s12864-018-4887-3)
Supplement: Supplementary file 4 — Virulence factors found in the 78 Enterococcus faecalis strains. Genes coding for known virulence factors were identified by blasting the 78 E. faecalis genomes against the VFDB database (E-value <1e-15 and sequence identity > 95%). Sixty putative virulence factors (23.8 per genome) were detected within the 78 E. faecalis genomes. (XLS 237 kb) [file 12864_2018_4887_MOESM4_ESM.xls]

## Sheet: Sheet1
Additional file 4: Virulence factors found in 78 Enterococcus faecalis strains
Strain	Origin	Gene name	Function	Homology (%)	Alignment length	Mismatches	E-value
Enterococcus faecalis ATCC 19433	Type strain	ace	Adherence	97.34	1431	38	0
Enterococcus faecalis ATCC 19433	Type strain	bopD	Biofilm formation	99.11	1011	9	0
Enterococcus faecalis ATCC 19433	Type strain	cdsA	Antiphagocytosis	99.38	801	5	0
Enterococcus faecalis ATCC 19433	Type strain	cpsA	Antiphagocytosis	99.24	790	6	0
Enterococcus faecalis ATCC 19433	Type strain	cpsB	Antiphagocytosis	99.13	801	7	0
Enterococcus faecalis ATCC 19433	Type strain	ebpA	Adherence	99.52	2902	14	0
Enterococcus faecalis ATCC 19433	Type strain	ebpB	Adherence	99.26	1084	8	0
Enterococcus faecalis ATCC 19433	Type strain	ebpC	Adherence	99.46	928	5	0
Enterococcus faecalis ATCC 19433	Type strain	efaA	Adherence	99.15	470	4	0
Enterococcus faecalis ATCC 19433	Type strain	EFD32_0765	Biofilm formation	99.01	1011	10	0
Enterococcus faecalis ATCC 19433	Type strain	EFD32_2101	Antiphagocytosis	99.13	801	7	0
Enterococcus faecalis ATCC 19433	Type strain	EFD32_2102	Antiphagocytosis	99.37	790	5	0
Enterococcus faecalis ATCC 19433	Type strain	esp	Adherence	99.47	564	3	0
Enterococcus faecalis ATCC 19433	Type strain	fsrC	Quorum sensing system	99.76	827	2	0
Enterococcus faecalis ATCC 19433	Type strain	fss1	Adherence	98.65	3928	52	0
Enterococcus faecalis ATCC 19433	Type strain	fss2	Adherence	98.57	1746	25	0
Enterococcus faecalis ATCC 19433	Type strain	fss3	Adherence	99.12	2373	21	0
Enterococcus faecalis ATCC 19433	Type strain	gelE	Exoenzyme	99.41	1530	9	0
Enterococcus faecalis ATCC 19433	Type strain	OG1RF_10680	Biofilm formation	99.11	1011	9	0
Enterococcus faecalis ATCC 19433	Type strain	OG1RF_10869	Adherence	99.24	2902	22	0
Enterococcus faecalis ATCC 19433	Type strain	OG1RF_10870	Adherence	99.35	1084	7	0
Enterococcus faecalis ATCC 19433	Type strain	OG1RF_10871	Adherence	100	928	0	0
Enterococcus faecalis ATCC 19433	Type strain	OG1RF_10872	Adherence	100	565	0	0
Enterococcus faecalis ATCC 19433	Type strain	OG1RF_10878	Adherence	97.41	1431	37	0
Enterococcus faecalis ATCC 19433	Type strain	OG1RF_11679	Adherence	99.36	470	3	0
Enterococcus faecalis ATCC 19433	Type strain	salA	Adherence	98.72	624	5	0
Enterococcus faecalis ATCC 19433	Type strain	salB	Adherence	98.64	589	2	0
Enterococcus faecalis ATCC 19433	Type strain	sprE	Exoenzyme	98.83	855	10	0
Enterococcus faecalis ATCC 19433	Type strain	srtC	Adherence	99.12	565	5	0
Enterococcus faecalis ATCC 19433	Type strain	uppS	Antiphagocytosis	99.49	790	4	0
Enterococcus faecalis 10244	Blood	ace	Adherence	100	375	0	0
Enterococcus faecalis 10244	Blood	asa1	Adherence	97.04	1994	59	0
Enterococcus faecalis 10244	Blood	bopD	Biofilm formation	100	1011	0	0
Enterococcus faecalis 10244	Blood	cdsA	Antiphagocytosis	99	801	8	0
Enterococcus faecalis 10244	Blood	cpsA	Antiphagocytosis	100	790	0	0
Enterococcus faecalis 10244	Blood	cpsB	Antiphagocytosis	100	801	0	0
Enterococcus faecalis 10244	Blood	cpsC	Antiphagocytosis	100	1170	0	0
Enterococcus faecalis 10244	Blood	cpsD	Antiphagocytosis	100	1345	0	0
Enterococcus faecalis 10244	Blood	cpsE	Antiphagocytosis	100	2460	0	0
Enterococcus faecalis 10244	Blood	cpsF	Antiphagocytosis	100	852	0	0
Enterococcus faecalis 10244	Blood	cpsG	Antiphagocytosis	100	2454	0	0
Enterococcus faecalis 10244	Blood	cpsI	Antiphagocytosis	100	1140	0	0
Enterococcus faecalis 10244	Blood	cpsJ	Antiphagocytosis	100	1344	0	0
Enterococcus faecalis 10244	Blood	cpsK	Antiphagocytosis	100	813	0	0
Enterococcus faecalis 10244	Blood	ebpA	Adherence	99.93	2902	2	0
Enterococcus faecalis 10244	Blood	ebpB	Adherence	100	1084	0	0
Enterococcus faecalis 10244	Blood	ebpC	Adherence	100	928	0	0
Enterococcus faecalis 10244	Blood	ecbA	Adherence	99.94	3215	2	0
Enterococcus faecalis 10244	Blood	EF0149	Adherence	96.96	2007	61	0
Enterococcus faecalis 10244	Blood	EF0485	Adherence	96.16	2939	113	0
Enterococcus faecalis 10244	Blood	EF0818	Exoenzyme	100	3015	0	0
Enterococcus faecalis 10244	Blood	efaA	Adherence	99.79	470	1	0
Enterococcus faecalis 10244	Blood	EFD32_0629	Exoenzyme	99	3015	30	0
Enterococcus faecalis 10244	Blood	EFD32_0765	Biofilm formation	99.11	1011	9	0
Enterococcus faecalis 10244	Blood	EFD32_2101	Antiphagocytosis	99.5	801	4	0
Enterococcus faecalis 10244	Blood	EFD32_2102	Antiphagocytosis	99.62	790	3	0
Enterococcus faecalis 10244	Blood	fsrA	Quorum sensing system	100	732	0	0
Enterococcus faecalis 10244	Blood	fsrB	Quorum sensing system	100	579	0	0
Enterococcus faecalis 10244	Blood	fsrC	Quorum sensing system	100	804	0	0
Enterococcus faecalis 10244	Blood	fss1	Adherence	100	5964	0	0
Enterococcus faecalis 10244	Blood	fss2	Adherence	100	1185	0	0
Enterococcus faecalis 10244	Blood	fss3	Adherence	99.96	2373	1	0
Enterococcus faecalis 10244	Blood	gelE	Exoenzyme	100	1533	0	0
Enterococcus faecalis 10244	Blood	OG1RF_10550	Exoenzyme	99.27	3015	22	0
Enterococcus faecalis 10244	Blood	OG1RF_10680	Biofilm formation	99.21	1011	8	0
Enterococcus faecalis 10244	Blood	OG1RF_10869	Adherence	99.1	2902	26	0
Enterococcus faecalis 10244	Blood	OG1RF_10870	Adherence	99.17	1084	9	0
Enterococcus faecalis 10244	Blood	OG1RF_10871	Adherence	99.46	928	5	0
Enterococcus faecalis 10244	Blood	OG1RF_10872	Adherence	99.13	575	5	0
Enterococcus faecalis 10244	Blood	OG1RF_11679	Adherence	99.57	470	2	0
Enterococcus faecalis 10244	Blood	prgB/asc10	Adherence	96.56	2939	101	0
Enterococcus faecalis 10244	Blood	salA	Adherence	100	630	0	0
Enterococcus faecalis 10244	Blood	salB	Adherence	100	583	0	0
Enterococcus faecalis 10244	Blood	sprE	Exoenzyme	98.83	855	10	0
Enterococcus faecalis 10244	Blood	srtC	Adherence	100	575	0	0
Enterococcus faecalis 10244	Blood	uppS	Antiphagocytosis	99.75	790	2	0
Enterococcus faecalis ATCC 4200	Blood	cpsE	Antiphagocytosis	99.35	2459	15	0
Enterococcus faecalis ATCC 4200	Blood	cpsG	Antiphagocytosis	99.55	2445	11	0
Enterococcus faecalis ATCC 4200	Blood	ebpA	Adherence	99.14	2902	25	0
Enterococcus faecalis ATCC 4200	Blood	EF3023	Exoenzyme	99.35	3211	21	0
Enterococcus faecalis ATCC 4200	Blood	EFD32_2606	Exoenzyme	98.94	3211	34	0
Enterococcus faecalis ATCC 4200	Blood	esp	Adherence	99.29	2659	19	0
Enterococcus faecalis ATCC 4200	Blood	fss1	Adherence	98.32	5964	100	0
Enterococcus faecalis ATCC 4200	Blood	fss2	Adherence	95.34	1589	74	0
Enterococcus faecalis ATCC 4200	Blood	OG1RF_10869	Adherence	99.14	2902	25	0
Enterococcus faecalis ATCC 4200	Blood	OG1RF_12303	Biofilm formation	99.32	3236	22	0
Enterococcus faecalis DAPTO 512	Blood	asa1	Adherence	97.24	979	27	0
Enterococcus faecalis DAPTO 512	Blood	bopD	Biofilm formation	98.71	1011	13	0
Enterococcus faecalis DAPTO 512	Blood	cdsA	Antiphagocytosis	99.25	801	6	0
Enterococcus faecalis DAPTO 512	Blood	ebpA	Adherence	98.85	3312	38	0
Enterococcus faecalis DAPTO 512	Blood	EF0149	Adherence	96.12	928	36	0
Enterococcus faecalis DAPTO 512	Blood	EF0485	Adherence	96.68	782	26	0
Enterococcus faecalis DAPTO 512	Blood	EF0818	Exoenzyme	99.2	3015	24	0
Enterococcus faecalis DAPTO 512	Blood	EF3023	Exoenzyme	99.23	3102	24	0
Enterococcus faecalis DAPTO 512	Blood	EFD32_0629	Exoenzyme	99.14	3015	26	0
Enterococcus faecalis DAPTO 512	Blood	EFD32_0765	Biofilm formation	98.62	1011	14	0
Enterococcus faecalis DAPTO 512	Blood	EFD32_2101	Antiphagocytosis	99.25	801	6	0
Enterococcus faecalis DAPTO 512	Blood	EFD32_2606	Exoenzyme	98.9	3102	34	0
Enterococcus faecalis DAPTO 512	Blood	fss1	Adherence	98.41	5964	95	0
Enterococcus faecalis DAPTO 512	Blood	fss2	Adherence	98.74	1746	22	0
Enterococcus faecalis DAPTO 512	Blood	fss3	Adherence	100	2373	0	0
Enterococcus faecalis DAPTO 512	Blood	gelE	Exoenzyme	100	1532	0	0
Enterococcus faecalis DAPTO 512	Blood	OG1RF_10550	Exoenzyme	99.34	3015	20	0
Enterococcus faecalis DAPTO 512	Blood	OG1RF_10680	Biofilm formation	98.91	1011	11	0
Enterococcus faecalis DAPTO 512	Blood	OG1RF_10869	Adherence	99.28	3312	24	0
Enterococcus faecalis DAPTO 512	Blood	OG1RF_12303	Biofilm formation	99.14	3127	27	0
Enterococcus faecalis DAPTO 512	Blood	prgB/asc10	Adherence	95.69	928	40	0
Enterococcus faecalis DAPTO 512	Blood	salB	Adherence	100	312	0	2e-174
Enterococcus faecalis DAPTO 516	Blood	asa1	Adherence	97.24	979	27	0
Enterococcus faecalis DAPTO 516	Blood	bopD	Biofilm formation	98.71	1011	13	0
Enterococcus faecalis DAPTO 516	Blood	cdsA	Antiphagocytosis	99.25	801	6	0
Enterococcus faecalis DAPTO 516	Blood	ebpA	Adherence	98.85	3312	38	0
Enterococcus faecalis DAPTO 516	Blood	EF0149	Adherence	96.12	928	36	0
Enterococcus faecalis DAPTO 516	Blood	EF0485	Adherence	96.24	904	34	0
Enterococcus faecalis DAPTO 516	Blood	EF0818	Exoenzyme	99.2	3015	24	0
Enterococcus faecalis DAPTO 516	Blood	EF3023	Exoenzyme	99.23	3102	24	0
Enterococcus faecalis DAPTO 516	Blood	EFD32_0629	Exoenzyme	99.14	3015	26	0
Enterococcus faecalis DAPTO 516	Blood	EFD32_0765	Biofilm formation	98.62	1011	14	0
Enterococcus faecalis DAPTO 516	Blood	EFD32_2101	Antiphagocytosis	99.25	801	6	0
Enterococcus faecalis DAPTO 516	Blood	EFD32_2606	Exoenzyme	98.9	3102	34	0
Enterococcus faecalis DAPTO 516	Blood	fss1	Adherence	98.41	5964	95	0
Enterococcus faecalis DAPTO 516	Blood	fss2	Adherence	98.74	1746	22	0
Enterococcus faecalis DAPTO 516	Blood	fss3	Adherence	100	2373	0	0
Enterococcus faecalis DAPTO 516	Blood	gelE	Exoenzyme	100	1532	0	0
Enterococcus faecalis DAPTO 516	Blood	OG1RF_10550	Exoenzyme	99.34	3015	20	0
Enterococcus faecalis DAPTO 516	Blood	OG1RF_10680	Biofilm formation	98.91	1011	11	0
Enterococcus faecalis DAPTO 516	Blood	OG1RF_10869	Adherence	99.28	3312	24	0
Enterococcus faecalis DAPTO 516	Blood	OG1RF_12303	Biofilm formation	99.14	3127	27	0
Enterococcus faecalis DAPTO 516	Blood	prgB/asc10	Adherence	95.69	928	40	0
Enterococcus faecalis DAPTO 516	Blood	salB	Adherence	100	312	0	2e-174
Enterococcus faecalis MA1	Blood	ace	Adherence	95.92	687	28	0
Enterococcus faecalis MA1	Blood	bopD	Biofilm formation	98.91	1011	11	0
Enterococcus faecalis MA1	Blood	cdsA	Antiphagocytosis	100	801	0	0
Enterococcus faecalis MA1	Blood	cpsB	Antiphagocytosis	99	801	8	0
Enterococcus faecalis MA1	Blood	ebpA	Adherence	99.41	2902	17	0
Enterococcus faecalis MA1	Blood	EF3023	Exoenzyme	99.28	3211	23	0
Enterococcus faecalis MA1	Blood	efaA	Adherence	99.79	470	1	0
Enterococcus faecalis MA1	Blood	EFD32_0765	Biofilm formation	99.21	1011	8	0
Enterococcus faecalis MA1	Blood	EFD32_2606	Exoenzyme	99.5	3211	16	0
Enterococcus faecalis MA1	Blood	esp	Adherence	99.53	2316	11	0
Enterococcus faecalis MA1	Blood	fss1	Adherence	98.64	5964	81	0
Enterococcus faecalis MA1	Blood	fss2	Adherence	96.35	877	32	0
Enterococcus faecalis MA1	Blood	fss3	Adherence	99.2	2373	19	0
Enterococcus faecalis MA1	Blood	gelE	Exoenzyme	98.96	1532	16	0
Enterococcus faecalis MA1	Blood	OG1RF_10680	Biofilm formation	99.7	1011	3	0
Enterococcus faecalis MA1	Blood	OG1RF_10869	Adherence	99.48	2902	15	0
Enterococcus faecalis MA1	Blood	OG1RF_11679	Adherence	100	470	0	0
Enterococcus faecalis MA1	Blood	OG1RF_12303	Biofilm formation	99.44	3236	18	0
Enterococcus faecalis MA1	Blood	salB	Adherence	96.75	616	8	0
Enterococcus faecalis Merz96	Blood	ace	Adherence	96.43	1737	62	0
Enterococcus faecalis Merz96	Blood	asa1	Adherence	96.94	2745	84	0
Enterococcus faecalis Merz96	Blood	bopD	Biofilm formation	98.71	1011	13	0
Enterococcus faecalis Merz96	Blood	cdsA	Antiphagocytosis	99.25	801	6	0
Enterococcus faecalis Merz96	Blood	cpsA	Antiphagocytosis	99.11	790	7	0
Enterococcus faecalis Merz96	Blood	cpsB	Antiphagocytosis	99	801	8	0
Enterococcus faecalis Merz96	Blood	cylA	Toxin	99.84	1229	2	0
Enterococcus faecalis Merz96	Blood	cylB	Toxin	99.3	1714	12	0
Enterococcus faecalis Merz96	Blood	cylI	Toxin	97.85	557	12	0
Enterococcus faecalis Merz96	Blood	cylM	Toxin	99.68	1857	6	0
Enterococcus faecalis Merz96	Blood	ebpA	Adherence	98.85	3312	38	0
Enterococcus faecalis Merz96	Blood	ebpB	Adherence	99.29	1402	10	0
Enterococcus faecalis Merz96	Blood	ebpC	Adherence	99.03	928	9	0
Enterococcus faecalis Merz96	Blood	EF0149	Adherence	96.14	1994	77	0
Enterococcus faecalis Merz96	Blood	EF0485	Adherence	96.19	1128	43	0
Enterococcus faecalis Merz96	Blood	EF0818	Exoenzyme	99.2	3015	24	0
Enterococcus faecalis Merz96	Blood	EF3023	Exoenzyme	99.21	3021	24	0
Enterococcus faecalis Merz96	Blood	efaA	Adherence	99.79	470	1	0
Enterococcus faecalis Merz96	Blood	EFD32_0629	Exoenzyme	99.14	3015	26	0
Enterococcus faecalis Merz96	Blood	EFD32_0765	Biofilm formation	98.62	1011	14	0
Enterococcus faecalis Merz96	Blood	EFD32_2101	Antiphagocytosis	99.25	801	6	0
Enterococcus faecalis Merz96	Blood	EFD32_2102	Antiphagocytosis	98.99	790	8	0
Enterococcus faecalis Merz96	Blood	EFD32_2606	Exoenzyme	98.91	3021	33	0
Enterococcus faecalis Merz96	Blood	fsrA	Quorum sensing system	98.92	744	8	0
Enterococcus faecalis Merz96	Blood	fsrB	Quorum sensing system	100	579	0	0
Enterococcus faecalis Merz96	Blood	fsrC	Quorum sensing system	100	789	0	0
Enterococcus faecalis Merz96	Blood	fss1	Adherence	98.36	5688	93	0
Enterococcus faecalis Merz96	Blood	fss2	Adherence	98.74	1746	22	0
Enterococcus faecalis Merz96	Blood	fss3	Adherence	100	2373	0	0
Enterococcus faecalis Merz96	Blood	gelE	Exoenzyme	100	1533	0	0
Enterococcus faecalis Merz96	Blood	OG1RF_10550	Exoenzyme	99.34	3015	20	0
Enterococcus faecalis Merz96	Blood	OG1RF_10680	Biofilm formation	98.91	1011	11	0
Enterococcus faecalis Merz96	Blood	OG1RF_10869	Adherence	99.28	3312	24	0
Enterococcus faecalis Merz96	Blood	OG1RF_10870	Adherence	99.07	1402	13	0
Enterococcus faecalis Merz96	Blood	OG1RF_10871	Adherence	98.92	928	10	0
Enterococcus faecalis Merz96	Blood	OG1RF_10872	Adherence	98.26	575	10	0
Enterococcus faecalis Merz96	Blood	OG1RF_10878	Adherence	95.68	1737	75	0
Enterococcus faecalis Merz96	Blood	OG1RF_11679	Adherence	100	470	0	0
Enterococcus faecalis Merz96	Blood	OG1RF_12303	Biofilm formation	99.11	3021	27	0
Enterococcus faecalis Merz96	Blood	prgB/asc10	Adherence	97.19	1994	56	0
Enterococcus faecalis Merz96	Blood	salA	Adherence	98.4	624	7	0
Enterococcus faecalis Merz96	Blood	salB	Adherence	100	312	0	3e-176
Enterococcus faecalis Merz96	Blood	sprE	Exoenzyme	98.83	855	10	0
Enterococcus faecalis Merz96	Blood	srtC	Adherence	98.43	575	9	0
Enterococcus faecalis Merz96	Blood	uppS	Antiphagocytosis	98.86	790	9	0
Enterococcus faecalis R712	Blood	asa1	Adherence	95.65	598	26	0
Enterococcus faecalis R712	Blood	bopD	Biofilm formation	98.71	1011	13	0
Enterococcus faecalis R712	Blood	cdsA	Antiphagocytosis	99.25	801	6	0
Enterococcus faecalis R712	Blood	ebpA	Adherence	98.85	3312	38	0
Enterococcus faecalis R712	Blood	EF0149	Adherence	96.52	575	20	0
Enterococcus faecalis R712	Blood	EF0485	Adherence	96.13	904	35	0
Enterococcus faecalis R712	Blood	EF0818	Exoenzyme	99.2	3015	24	0
Enterococcus faecalis R712	Blood	EF3023	Exoenzyme	99.23	3098	24	0
Enterococcus faecalis R712	Blood	efaA	Adherence	99.79	470	1	0
Enterococcus faecalis R712	Blood	EFD32_0629	Exoenzyme	99.14	3015	26	0
Enterococcus faecalis R712	Blood	EFD32_0765	Biofilm formation	98.62	1011	14	0
Enterococcus faecalis R712	Blood	EFD32_2101	Antiphagocytosis	99.25	801	6	0
Enterococcus faecalis R712	Blood	EFD32_2606	Exoenzyme	98.9	3098	34	0
Enterococcus faecalis R712	Blood	fss1	Adherence	98.41	5964	95	0
Enterococcus faecalis R712	Blood	fss2	Adherence	98.74	1746	22	0
Enterococcus faecalis R712	Blood	fss3	Adherence	100	2373	0	0
Enterococcus faecalis R712	Blood	gelE	Exoenzyme	100	1532	0	0
Enterococcus faecalis R712	Blood	OG1RF_10550	Exoenzyme	99.34	3015	20	0
Enterococcus faecalis R712	Blood	OG1RF_10680	Biofilm formation	98.91	1011	11	0
Enterococcus faecalis R712	Blood	OG1RF_10869	Adherence	99.28	3312	24	0
Enterococcus faecalis R712	Blood	OG1RF_11679	Adherence	100	470	0	0
Enterococcus faecalis R712	Blood	OG1RF_12303	Biofilm formation	99.14	3123	27	0
Enterococcus faecalis R712	Blood	prgB/asc10	Adherence	95.69	904	39	0
Enterococcus faecalis R712	Blood	salB	Adherence	100	312	0	1e-174
Enterococcus faecalis S613	Blood	asa1	Adherence	95.65	598	26	0
Enterococcus faecalis S613	Blood	bopD	Biofilm formation	98.71	1011	13	0
Enterococcus faecalis S613	Blood	cdsA	Antiphagocytosis	99.25	801	6	0
Enterococcus faecalis S613	Blood	ebpA	Adherence	98.85	3312	38	0
Enterococcus faecalis S613	Blood	EF0149	Adherence	96.52	575	20	0
Enterococcus faecalis S613	Blood	EF0485	Adherence	96.24	904	34	0
Enterococcus faecalis S613	Blood	EF0818	Exoenzyme	99.2	3015	24	0
Enterococcus faecalis S613	Blood	EF3023	Exoenzyme	99.23	3098	24	0
Enterococcus faecalis S613	Blood	efaA	Adherence	99.57	470	2	0
Enterococcus faecalis S613	Blood	EFD32_0629	Exoenzyme	99.14	3015	26	0
Enterococcus faecalis S613	Blood	EFD32_0765	Biofilm formation	98.62	1011	14	0
Enterococcus faecalis S613	Blood	EFD32_2101	Antiphagocytosis	99.25	801	6	0
Enterococcus faecalis S613	Blood	EFD32_2606	Exoenzyme	98.9	3098	34	0
Enterococcus faecalis S613	Blood	fss1	Adherence	98.41	5964	95	0
Enterococcus faecalis S613	Blood	fss2	Adherence	98.74	1746	22	0
Enterococcus faecalis S613	Blood	fss3	Adherence	100	2373	0	0
Enterococcus faecalis S613	Blood	gelE	Exoenzyme	100	1532	0	0
Enterococcus faecalis S613	Blood	OG1RF_10550	Exoenzyme	99.34	3015	20	0
Enterococcus faecalis S613	Blood	OG1RF_10680	Biofilm formation	98.91	1011	11	0
Enterococcus faecalis S613	Blood	OG1RF_10869	Adherence	99.28	3312	24	0
Enterococcus faecalis S613	Blood	OG1RF_11679	Adherence	99.79	470	1	0
Enterococcus faecalis S613	Blood	OG1RF_12303	Biofilm formation	99.14	3123	27	0
Enterococcus faecalis S613	Blood	prgB/asc10	Adherence	95.8	904	38	0
Enterococcus faecalis S613	Blood	salB	Adherence	100	312	0	9e-175
Enterococcus faecalis TX0012	Blood	bopD	Biofilm formation	99.21	1011	8	0
Enterococcus faecalis TX0012	Blood	cdsA	Antiphagocytosis	98.88	801	9	0
Enterococcus faecalis TX0012	Blood	cpsB	Antiphagocytosis	98.63	801	11	0
Enterococcus faecalis TX0012	Blood	ebpA	Adherence	98.86	2902	33	0
Enterococcus faecalis TX0012	Blood	EF0818	Exoenzyme	99.14	3015	26	0
Enterococcus faecalis TX0012	Blood	EF3023	Exoenzyme	99.1	3227	28	0
Enterococcus faecalis TX0012	Blood	efaA	Adherence	99.15	470	4	0
Enterococcus faecalis TX0012	Blood	EFD32_0629	Exoenzyme	99.24	3015	23	0
Enterococcus faecalis TX0012	Blood	EFD32_0765	Biofilm formation	99.11	1011	9	0
Enterococcus faecalis TX0012	Blood	EFD32_2606	Exoenzyme	99.04	3226	30	0
Enterococcus faecalis TX0012	Blood	fss1	Adherence	97.95	5964	122	0
Enterococcus faecalis TX0012	Blood	fss2	Adherence	98.39	1744	28	0
Enterococcus faecalis TX0012	Blood	gelE	Exoenzyme	98.96	1532	16	0
Enterococcus faecalis TX0012	Blood	OG1RF_10550	Exoenzyme	99.57	3015	13	0
Enterococcus faecalis TX0012	Blood	OG1RF_10680	Biofilm formation	99.41	1011	6	0
Enterococcus faecalis TX0012	Blood	OG1RF_10869	Adherence	99.07	2902	27	0
Enterococcus faecalis TX0012	Blood	OG1RF_11679	Adherence	99.36	470	3	0
Enterococcus faecalis TX0012	Blood	OG1RF_12303	Biofilm formation	99.08	3252	29	0
Enterococcus faecalis TX0012	Blood	salB	Adherence	97.86	327	7	1e-166
Enterococcus faecalis TX0017	Blood	asa1	Adherence	96.19	1994	76	0
Enterococcus faecalis TX0017	Blood	bopD	Biofilm formation	99.11	1011	9	0
Enterococcus faecalis TX0017	Blood	cpsB	Antiphagocytosis	99.38	801	5	0
Enterococcus faecalis TX0017	Blood	ebpA	Adherence	99.38	2902	18	0
Enterococcus faecalis TX0017	Blood	EF0149	Adherence	96.35	1998	73	0
Enterococcus faecalis TX0017	Blood	EF0818	Exoenzyme	99.24	3015	23	0
Enterococcus faecalis TX0017	Blood	EF3023	Exoenzyme	99.35	3211	21	0
Enterococcus faecalis TX0017	Blood	efaA	Adherence	99.57	470	2	0
Enterococcus faecalis TX0017	Blood	EFD32_0629	Exoenzyme	99.27	3015	22	0
Enterococcus faecalis TX0017	Blood	EFD32_0765	Biofilm formation	100	1011	0	0
Enterococcus faecalis TX0017	Blood	EFD32_2101	Antiphagocytosis	99.63	801	3	0
Enterococcus faecalis TX0017	Blood	EFD32_2606	Exoenzyme	98.94	3211	34	0
Enterococcus faecalis TX0017	Blood	esp	Adherence	99.34	2734	18	0
Enterococcus faecalis TX0017	Blood	fss1	Adherence	98.66	5964	80	0
Enterococcus faecalis TX0017	Blood	fss2	Adherence	95.82	1340	56	0
Enterococcus faecalis TX0017	Blood	fss3	Adherence	99.12	2373	21	0
Enterococcus faecalis TX0017	Blood	gelE	Exoenzyme	98.96	1532	16	0
Enterococcus faecalis TX0017	Blood	OG1RF_10550	Exoenzyme	99.6	3015	12	0
Enterococcus faecalis TX0017	Blood	OG1RF_10680	Biofilm formation	99.31	1011	7	0
Enterococcus faecalis TX0017	Blood	OG1RF_10869	Adherence	99.45	2902	16	0
Enterococcus faecalis TX0017	Blood	OG1RF_11679	Adherence	99.36	470	3	0
Enterococcus faecalis TX0017	Blood	OG1RF_12303	Biofilm formation	99.32	3236	22	0
Enterococcus faecalis TX0017	Blood	prgB/asc10	Adherence	96.1	1998	78	0
Enterococcus faecalis TX0017	Blood	salA	Adherence	98.25	627	8	0
Enterococcus faecalis TX0017	Blood	salB	Adherence	100	312	0	3e-174
Enterococcus faecalis TX0027	Blood	asa1	Adherence	95.03	563	28	0
Enterococcus faecalis TX0027	Blood	bopD	Biofilm formation	99.11	1011	9	0
Enterococcus faecalis TX0027	Blood	cdsA	Antiphagocytosis	100	801	0	0
Enterococcus faecalis TX0027	Blood	cpsB	Antiphagocytosis	99	801	8	0
Enterococcus faecalis TX0027	Blood	ebpA	Adherence	99.41	2902	17	0
Enterococcus faecalis TX0027	Blood	EF0149	Adherence	96.45	987	35	0
Enterococcus faecalis TX0027	Blood	EF0485	Adherence	96.5	971	34	0
Enterococcus faecalis TX0027	Blood	EF0818	Exoenzyme	99.24	3015	23	0
Enterococcus faecalis TX0027	Blood	EF3023	Exoenzyme	99.13	3110	27	0
Enterococcus faecalis TX0027	Blood	efaA	Adherence	99.36	470	3	0
Enterococcus faecalis TX0027	Blood	EFD32_0629	Exoenzyme	99.27	3015	22	0
Enterococcus faecalis TX0027	Blood	EFD32_0765	Biofilm formation	100	1011	0	0
Enterococcus faecalis TX0027	Blood	EFD32_2606	Exoenzyme	99.97	3110	1	0
Enterococcus faecalis TX0027	Blood	esp	Adherence	99.36	2659	17	0
Enterococcus faecalis TX0027	Blood	fss1	Adherence	98.68	5964	79	0
Enterococcus faecalis TX0027	Blood	fss2	Adherence	95.52	1340	60	0
Enterococcus faecalis TX0027	Blood	OG1RF_10550	Exoenzyme	99.6	3015	12	0
Enterococcus faecalis TX0027	Blood	OG1RF_10680	Biofilm formation	99.31	1011	7	0
Enterococcus faecalis TX0027	Blood	OG1RF_10869	Adherence	99.48	2902	15	0
Enterococcus faecalis TX0027	Blood	OG1RF_11679	Adherence	99.57	470	2	0
Enterococcus faecalis TX0027	Blood	OG1RF_12303	Biofilm formation	99.36	3135	20	0
Enterococcus faecalis TX0027	Blood	prgB/asc10	Adherence	95.85	987	41	0
Enterococcus faecalis TX0027	Blood	salB	Adherence	100	312	0	3e-174
Enterococcus faecalis TX0031	Blood	ace	Adherence	97.44	390	10	0
Enterococcus faecalis TX0031	Blood	asa1	Adherence	97.14	1994	57	0
Enterococcus faecalis TX0031	Blood	bopD	Biofilm formation	99.11	1011	9	0
Enterococcus faecalis TX0031	Blood	cdsA	Antiphagocytosis	100	801	0	0
Enterococcus faecalis TX0031	Blood	cpsB	Antiphagocytosis	99	801	8	0
Enterococcus faecalis TX0031	Blood	ebpA	Adherence	99.93	2902	2	0
Enterococcus faecalis TX0031	Blood	EF0485	Adherence	97.14	2939	84	0
Enterococcus faecalis TX0031	Blood	EF0818	Exoenzyme	99.57	3015	13	0
Enterococcus faecalis TX0031	Blood	EF3023	Exoenzyme	99.12	3401	30	0
Enterococcus faecalis TX0031	Blood	EFD32_0629	Exoenzyme	99.14	3015	26	0
Enterococcus faecalis TX0031	Blood	EFD32_0765	Biofilm formation	99.21	1011	8	0
Enterococcus faecalis TX0031	Blood	EFD32_2606	Exoenzyme	99.68	3395	11	0
Enterococcus faecalis TX0031	Blood	fss1	Adherence	98.66	5964	80	0
Enterococcus faecalis TX0031	Blood	fss2	Adherence	98.73	944	12	0
Enterococcus faecalis TX0031	Blood	gelE	Exoenzyme	98.83	1532	18	0
Enterococcus faecalis TX0031	Blood	OG1RF_10550	Exoenzyme	99.27	3015	22	0
Enterococcus faecalis TX0031	Blood	OG1RF_10680	Biofilm formation	99.7	1011	3	0
Enterococcus faecalis TX0031	Blood	OG1RF_10869	Adherence	99.1	2902	26	0
Enterococcus faecalis TX0031	Blood	OG1RF_10878	Adherence	97.44	390	10	0
Enterococcus faecalis TX0031	Blood	OG1RF_12303	Biofilm formation	99.21	3426	27	0
Enterococcus faecalis TX0031	Blood	prgB/asc10	Adherence	97.28	2939	80	0
Enterococcus faecalis TX0031	Blood	salB	Adherence	96.75	616	8	0
Enterococcus faecalis TX0043	Blood	bopD	Biofilm formation	99.11	1011	9	0
Enterococcus faecalis TX0043	Blood	cdsA	Antiphagocytosis	99	801	8	0
Enterococcus faecalis TX0043	Blood	cpsB	Antiphagocytosis	98.75	801	10	0
Enterococcus faecalis TX0043	Blood	ebpA	Adherence	99.93	2902	2	0
Enterococcus faecalis TX0043	Blood	EF0818	Exoenzyme	99.54	3015	14	0
Enterococcus faecalis TX0043	Blood	efaA	Adherence	99.57	470	2	0
Enterococcus faecalis TX0043	Blood	EFD32_0629	Exoenzyme	99.1	3015	27	0
Enterococcus faecalis TX0043	Blood	EFD32_0765	Biofilm formation	99.21	1011	8	0
Enterococcus faecalis TX0043	Blood	esp	Adherence	99.32	2659	18	0
Enterococcus faecalis TX0043	Blood	fss1	Adherence	98.66	5964	80	0
Enterococcus faecalis TX0043	Blood	fss2	Adherence	98.51	1746	26	0
Enterococcus faecalis TX0043	Blood	gelE	Exoenzyme	98.96	1532	16	0
Enterococcus faecalis TX0043	Blood	OG1RF_10550	Exoenzyme	99.24	3015	23	0
Enterococcus faecalis TX0043	Blood	OG1RF_10680	Biofilm formation	99.7	1011	3	0
Enterococcus faecalis TX0043	Blood	OG1RF_10869	Adherence	99.1	2902	26	0
Enterococcus faecalis TX0043	Blood	OG1RF_11679	Adherence	99.36	470	3	0
Enterococcus faecalis TX0043	Blood	salA	Adherence	99.05	630	6	0
Enterococcus faecalis TX0043	Blood	salB	Adherence	96.75	616	8	0
Enterococcus faecalis TX0102	Blood	ace	Adherence	97.46	394	10	0
Enterococcus faecalis TX0102	Blood	bopD	Biofilm formation	99.11	1011	9	0
Enterococcus faecalis TX0102	Blood	cdsA	Antiphagocytosis	100	801	0	0
Enterococcus faecalis TX0102	Blood	cpsB	Antiphagocytosis	99	801	8	0
Enterococcus faecalis TX0102	Blood	ebpA	Adherence	99.93	2902	2	0
Enterococcus faecalis TX0102	Blood	EF0818	Exoenzyme	99.57	3015	13	0
Enterococcus faecalis TX0102	Blood	EF3023	Exoenzyme	99.08	3375	31	0
Enterococcus faecalis TX0102	Blood	efaA	Adherence	99.36	470	3	0
Enterococcus faecalis TX0102	Blood	EFD32_0629	Exoenzyme	99.14	3015	26	0
Enterococcus faecalis TX0102	Blood	EFD32_0765	Biofilm formation	99.21	1011	8	0
Enterococcus faecalis TX0102	Blood	EFD32_2606	Exoenzyme	99.64	3375	12	0
Enterococcus faecalis TX0102	Blood	esp	Adherence	99.17	2659	22	0
Enterococcus faecalis TX0102	Blood	fss1	Adherence	98.66	5964	80	0
Enterococcus faecalis TX0102	Blood	fss2	Adherence	97.89	900	19	0
Enterococcus faecalis TX0102	Blood	gelE	Exoenzyme	98.83	1532	18	0
Enterococcus faecalis TX0102	Blood	OG1RF_10550	Exoenzyme	99.27	3015	22	0
Enterococcus faecalis TX0102	Blood	OG1RF_10680	Biofilm formation	99.7	1011	3	0
Enterococcus faecalis TX0102	Blood	OG1RF_10869	Adherence	99.1	2902	26	0
Enterococcus faecalis TX0102	Blood	OG1RF_10878	Adherence	97.46	394	10	0
Enterococcus faecalis TX0102	Blood	OG1RF_11679	Adherence	99.57	470	2	0
Enterococcus faecalis TX0102	Blood	OG1RF_12303	Biofilm formation	99.23	3392	26	0
Enterococcus faecalis TX0102	Blood	salB	Adherence	96.75	616	8	0
Enterococcus faecalis TX0109	Blood	ace	Adherence	97.99	348	7	5e-179
Enterococcus faecalis TX0109	Blood	bopD	Biofilm formation	99.11	1011	9	0
Enterococcus faecalis TX0109	Blood	cpsB	Antiphagocytosis	99.5	801	4	0
Enterococcus faecalis TX0109	Blood	ebpA	Adherence	99.41	2902	17	0
Enterococcus faecalis TX0109	Blood	EF0149	Adherence	96.72	1128	31	0
Enterococcus faecalis TX0109	Blood	EF0485	Adherence	96.63	1723	58	0
Enterococcus faecalis TX0109	Blood	EF0818	Exoenzyme	99.2	3015	24	0
Enterococcus faecalis TX0109	Blood	EF3023	Exoenzyme	99.39	3091	19	0
Enterococcus faecalis TX0109	Blood	EFD32_0629	Exoenzyme	99.24	3015	23	0
Enterococcus faecalis TX0109	Blood	EFD32_0765	Biofilm formation	100	1011	0	0
Enterococcus faecalis TX0109	Blood	EFD32_2101	Antiphagocytosis	100	801	0	0
Enterococcus faecalis TX0109	Blood	EFD32_2606	Exoenzyme	99.03	3091	30	0
Enterococcus faecalis TX0109	Blood	fsrA	Quorum sensing system	98.79	744	9	0
Enterococcus faecalis TX0109	Blood	fss1	Adherence	98.36	5964	98	0
Enterococcus faecalis TX0109	Blood	fss2	Adherence	96.35	1368	50	0
Enterococcus faecalis TX0109	Blood	gelE	Exoenzyme	98.63	1531	21	0
Enterococcus faecalis TX0109	Blood	OG1RF_10550	Exoenzyme	99.57	3015	13	0
Enterococcus faecalis TX0109	Blood	OG1RF_10680	Biofilm formation	99.31	1011	7	0
Enterococcus faecalis TX0109	Blood	OG1RF_10869	Adherence	99.48	2902	15	0
Enterococcus faecalis TX0109	Blood	OG1RF_10878	Adherence	97.41	348	9	3e-174
Enterococcus faecalis TX0109	Blood	OG1RF_12303	Biofilm formation	99.26	3116	23	0
Enterococcus faecalis TX0109	Blood	prgB/asc10	Adherence	96.34	1723	63	0
Enterococcus faecalis TX0109	Blood	salB	Adherence	100	319	0	2e-178
Enterococcus faecalis TX0630	Blood	ace	Adherence	96.95	1574	48	0
Enterococcus faecalis TX0630	Blood	asa1	Adherence	96.52	690	24	0
Enterococcus faecalis TX0630	Blood	bopD	Biofilm formation	99.21	1011	8	0
Enterococcus faecalis TX0630	Blood	cpsE	Antiphagocytosis	99.31	2459	17	0
Enterococcus faecalis TX0630	Blood	cpsG	Antiphagocytosis	99.71	2445	7	0
Enterococcus faecalis TX0630	Blood	ebpA	Adherence	99.14	2902	25	0
Enterococcus faecalis TX0630	Blood	EF0149	Adherence	99.49	1363	7	0
Enterococcus faecalis TX0630	Blood	EF0485	Adherence	96.34	601	22	0
Enterococcus faecalis TX0630	Blood	EF3023	Exoenzyme	99.07	3227	30	0
Enterococcus faecalis TX0630	Blood	efaA	Adherence	99.15	470	4	0
Enterococcus faecalis TX0630	Blood	EFD32_0765	Biofilm formation	99.7	1011	3	0
Enterococcus faecalis TX0630	Blood	EFD32_2606	Exoenzyme	99.13	3226	28	0
Enterococcus faecalis TX0630	Blood	esp	Adherence	99.54	2407	11	0
Enterococcus faecalis TX0630	Blood	fss1	Adherence	98.84	5964	69	0
Enterococcus faecalis TX0630	Blood	fss2	Adherence	98.51	1746	26	0
Enterococcus faecalis TX0630	Blood	fss3	Adherence	99.16	2373	20	0
Enterococcus faecalis TX0630	Blood	gelE	Exoenzyme	99.02	1532	15	0
Enterococcus faecalis TX0630	Blood	OG1RF_10680	Biofilm formation	99.6	1011	4	0
Enterococcus faecalis TX0630	Blood	OG1RF_10869	Adherence	99.14	2902	25	0
Enterococcus faecalis TX0630	Blood	OG1RF_10878	Adherence	96.46	1581	56	0
Enterococcus faecalis TX0630	Blood	OG1RF_11679	Adherence	99.36	470	3	0
Enterococcus faecalis TX0630	Blood	OG1RF_12303	Biofilm formation	99.05	3252	31	0
Enterococcus faecalis TX0630	Blood	prgB/asc10	Adherence	96.81	690	22	0
Enterococcus faecalis TX0630	Blood	salB	Adherence	96.59	616	9	0
Enterococcus faecalis TX0645	Blood	asa1	Adherence	95.96	717	29	0
Enterococcus faecalis TX0645	Blood	bopD	Biofilm formation	99.21	1011	8	0
Enterococcus faecalis TX0645	Blood	cpsE	Antiphagocytosis	99.35	2460	16	0
Enterococcus faecalis TX0645	Blood	cpsG	Antiphagocytosis	99.71	2445	7	0
Enterococcus faecalis TX0645	Blood	ebpA	Adherence	99.48	2902	15	0
Enterococcus faecalis TX0645	Blood	EF0485	Adherence	98.07	1657	32	0
Enterococcus faecalis TX0645	Blood	EF3023	Exoenzyme	98.89	3420	38	0
Enterococcus faecalis TX0645	Blood	EFD32_0765	Biofilm formation	99.11	1011	9	0
Enterococcus faecalis TX0645	Blood	EFD32_2606	Exoenzyme	98.77	3420	42	0
Enterococcus faecalis TX0645	Blood	esp	Adherence	99.54	2407	11	0
Enterococcus faecalis TX0645	Blood	fss1	Adherence	98.83	5964	70	0
Enterococcus faecalis TX0645	Blood	fss2	Adherence	98.68	1746	23	0
Enterococcus faecalis TX0645	Blood	fss3	Adherence	99.16	2373	20	0
Enterococcus faecalis TX0645	Blood	gelE	Exoenzyme	98.96	1532	16	0
Enterococcus faecalis TX0645	Blood	OG1RF_10680	Biofilm formation	99.21	1011	8	0
Enterococcus faecalis TX0645	Blood	OG1RF_10869	Adherence	99.21	2902	23	0
Enterococcus faecalis TX0645	Blood	OG1RF_12303	Biofilm formation	99.07	3456	32	0
Enterococcus faecalis TX0645	Blood	prgB/asc10	Adherence	97.71	1657	38	0
Enterococcus faecalis TX0645	Blood	salB	Adherence	96.59	616	9	0
Enterococcus faecalis TX0860	Blood	ace	Adherence	96.23	371	14	2e-176
Enterococcus faecalis TX0860	Blood	asa1	Adherence	95.81	597	25	0
Enterococcus faecalis TX0860	Blood	bopD	Biofilm formation	99.01	1011	10	0
Enterococcus faecalis TX0860	Blood	cpsE	Antiphagocytosis	99.84	2460	4	0
Enterococcus faecalis TX0860	Blood	cpsG	Antiphagocytosis	99.67	2445	8	0
Enterococcus faecalis TX0860	Blood	cylB	Toxin	98.32	2144	36	0
Enterococcus faecalis TX0860	Blood	cylI	Toxin	96.92	325	9	1e-156
Enterococcus faecalis TX0860	Blood	cylM	Toxin	98.87	1857	21	0
Enterococcus faecalis TX0860	Blood	ebpA	Adherence	99	2902	29	0
Enterococcus faecalis TX0860	Blood	ecbA	Adherence	99.94	3215	2	0
Enterococcus faecalis TX0860	Blood	EF0149	Adherence	97.15	597	17	0
Enterococcus faecalis TX0860	Blood	EF0485	Adherence	98.47	590	9	0
Enterococcus faecalis TX0860	Blood	EF0818	Exoenzyme	99.14	3015	26	0
Enterococcus faecalis TX0860	Blood	efaA	Adherence	99.15	470	4	0
Enterococcus faecalis TX0860	Blood	EFD32_0629	Exoenzyme	99.1	3015	27	0
Enterococcus faecalis TX0860	Blood	EFD32_0765	Biofilm formation	98.91	1011	11	0
Enterococcus faecalis TX0860	Blood	esp	Adherence	99.77	2209	5	0
Enterococcus faecalis TX0860	Blood	fss1	Adherence	98.61	5964	83	0
Enterococcus faecalis TX0860	Blood	fss2	Adherence	98.68	1746	23	0
Enterococcus faecalis TX0860	Blood	fss3	Adherence	99.2	2373	19	0
Enterococcus faecalis TX0860	Blood	gelE	Exoenzyme	98.96	1532	16	0
Enterococcus faecalis TX0860	Blood	OG1RF_10550	Exoenzyme	99.1	3015	27	0
Enterococcus faecalis TX0860	Blood	OG1RF_10680	Biofilm formation	99.6	1011	4	0
Enterococcus faecalis TX0860	Blood	OG1RF_10869	Adherence	99.28	2902	21	0
Enterococcus faecalis TX0860	Blood	OG1RF_10878	Adherence	96.77	371	12	0
Enterococcus faecalis TX0860	Blood	OG1RF_11679	Adherence	99.36	470	3	0
Enterococcus faecalis TX0860	Blood	prgB/asc10	Adherence	97.53	527	13	0
Enterococcus faecalis TX0860	Blood	salA	Adherence	98.88	625	7	0
Enterococcus faecalis TX0860	Blood	salB	Adherence	99.4	335	2	0
Enterococcus faecalis TX2141	Blood	bopD	Biofilm formation	99.21	1011	8	0
Enterococcus faecalis TX2141	Blood	cdsA	Antiphagocytosis	99.25	801	6	0
Enterococcus faecalis TX2141	Blood	cpsB	Antiphagocytosis	99	801	8	0
Enterococcus faecalis TX2141	Blood	ebpA	Adherence	99.52	2902	14	0
Enterococcus faecalis TX2141	Blood	EF3023	Exoenzyme	99.33	3122	21	0
Enterococcus faecalis TX2141	Blood	EFD32_0765	Biofilm formation	99.11	1011	9	0
Enterococcus faecalis TX2141	Blood	EFD32_2606	Exoenzyme	99.33	3122	21	0
Enterococcus faecalis TX2141	Blood	esp	Adherence	99.58	2407	10	0
Enterococcus faecalis TX2141	Blood	fss1	Adherence	98.44	5964	92	0
Enterococcus faecalis TX2141	Blood	fss2	Adherence	98.57	1746	25	0
Enterococcus faecalis TX2141	Blood	fss3	Adherence	99.12	2373	21	0
Enterococcus faecalis TX2141	Blood	gelE	Exoenzyme	98.96	1532	16	0
Enterococcus faecalis TX2141	Blood	OG1RF_10680	Biofilm formation	99.21	1011	8	0
Enterococcus faecalis TX2141	Blood	OG1RF_10869	Adherence	99.24	2902	22	0
Enterococcus faecalis TX2141	Blood	OG1RF_12303	Biofilm formation	99.3	3147	22	0
Enterococcus faecalis TX2141	Blood	salB	Adherence	98.64	589	2	0
Enterococcus faecalis V583	Blood	ace	Adherence	100	1737	0	0
Enterococcus faecalis V583	Blood	asa1	Adherence	100	2745	0	0
Enterococcus faecalis V583	Blood	bopD	Biofilm formation	100	1011	0	0
Enterococcus faecalis V583	Blood	cpsA	Antiphagocytosis	100	790	0	0
Enterococcus faecalis V583	Blood	cpsB	Antiphagocytosis	100	801	0	0
Enterococcus faecalis V583	Blood	cpsC	Antiphagocytosis	100	1170	0	0
Enterococcus faecalis V583	Blood	cpsD	Antiphagocytosis	100	1345	0	0
Enterococcus faecalis V583	Blood	cpsE	Antiphagocytosis	100	2460	0	0
Enterococcus faecalis V583	Blood	cpsF	Antiphagocytosis	100	851	0	0
Enterococcus faecalis V583	Blood	cpsG	Antiphagocytosis	100	2445	0	0
Enterococcus faecalis V583	Blood	cpsI	Antiphagocytosis	100	1140	0	0
Enterococcus faecalis V583	Blood	cpsJ	Antiphagocytosis	100	1344	0	0
Enterococcus faecalis V583	Blood	cpsK	Antiphagocytosis	100	813	0	0
Enterococcus faecalis V583	Blood	cylB	Toxin	100	367	0	0
Enterococcus faecalis V583	Blood	cylI	Toxin	96.41	557	20	0
Enterococcus faecalis V583	Blood	cylM	Toxin	100	1857	0	0
Enterococcus faecalis V583	Blood	ebpA	Adherence	100	2902	0	0
Enterococcus faecalis V583	Blood	ebpB	Adherence	100	1084	0	0
Enterococcus faecalis V583	Blood	ebpC	Adherence	100	928	0	0
Enterococcus faecalis V583	Blood	EF0149	Adherence	100	2920	0	0
Enterococcus faecalis V583	Blood	EF0485	Adherence	100	2939	0	0
Enterococcus faecalis V583	Blood	EF0818	Exoenzyme	100	3015	0	0
Enterococcus faecalis V583	Blood	EF2347	Exoenzyme	100	3215	0	0
Enterococcus faecalis V583	Blood	EF3023	Exoenzyme	100	3857	0	0
Enterococcus faecalis V583	Blood	efaA	Adherence	100	470	0	0
Enterococcus faecalis V583	Blood	efaC	Adherence	99.15	470	4	0
Enterococcus faecalis V583	Blood	EFD32_0629	Exoenzyme	99	3015	30	0
Enterococcus faecalis V583	Blood	EFD32_0765	Biofilm formation	99.11	1011	9	0
Enterococcus faecalis V583	Blood	EFD32_2102	Antiphagocytosis	99.62	790	3	0
Enterococcus faecalis V583	Blood	EFD32_2606	Exoenzyme	98.44	3857	60	0
Enterococcus faecalis V583	Blood	fsrA	Quorum sensing system	100	732	0	0
Enterococcus faecalis V583	Blood	fsrB	Quorum sensing system	100	579	0	0
Enterococcus faecalis V583	Blood	fsrC	Quorum sensing system	100	827	0	0
Enterococcus faecalis V583	Blood	fss1	Adherence	100	5946	0	0
Enterococcus faecalis V583	Blood	fss2	Adherence	100	2424	0	0
Enterococcus faecalis V583	Blood	fss3	Adherence	100	2373	0	0
Enterococcus faecalis V583	Blood	gelE	Exoenzyme	100	1532	0	0
Enterococcus faecalis V583	Blood	OG1RF_10550	Exoenzyme	99.27	3015	22	0
Enterococcus faecalis V583	Blood	OG1RF_10680	Biofilm formation	99.21	1011	8	0
Enterococcus faecalis V583	Blood	OG1RF_10869	Adherence	99.04	2902	28	0
Enterococcus faecalis V583	Blood	OG1RF_10870	Adherence	99.17	1084	9	0
Enterococcus faecalis V583	Blood	OG1RF_10871	Adherence	99.46	928	5	0
Enterococcus faecalis V583	Blood	OG1RF_10872	Adherence	99.13	575	5	0
Enterococcus faecalis V583	Blood	OG1RF_10878	Adherence	97.18	1737	49	0
Enterococcus faecalis V583	Blood	OG1RF_11679	Adherence	99.79	470	1	0
Enterococcus faecalis V583	Blood	OG1RF_12303	Biofilm formation	99.54	3445	16	0
Enterococcus faecalis V583	Blood	prgB/asc10	Adherence	100	2939	0	0
Enterococcus faecalis V583	Blood	salA	Adherence	100	630	0	0
Enterococcus faecalis V583	Blood	salB	Adherence	100	583	0	0
Enterococcus faecalis V583	Blood	sprE	Exoenzyme	100	855	0	0
Enterococcus faecalis V583	Blood	srtC	Adherence	100	575	0	0
Enterococcus faecalis V583	Blood	uppS	Antiphagocytosis	99.75	790	2	0
Enterococcus faecalis ATCC 6055	Dairy	ace	Adherence	97.69	1299	30	0
Enterococcus faecalis ATCC 6055	Dairy	asa1	Adherence	96.68	2745	91	0
Enterococcus faecalis ATCC 6055	Dairy	bopD	Biofilm formation	99.21	1011	8	0
Enterococcus faecalis ATCC 6055	Dairy	cdsA	Antiphagocytosis	99.13	801	7	0
Enterococcus faecalis ATCC 6055	Dairy	cpsA	Antiphagocytosis	99.49	790	4	0
Enterococcus faecalis ATCC 6055	Dairy	cpsB	Antiphagocytosis	99.38	801	5	0
Enterococcus faecalis ATCC 6055	Dairy	ebpA	Adherence	99.04	2902	28	0
Enterococcus faecalis ATCC 6055	Dairy	ebpB	Adherence	99.17	1084	9	0
Enterococcus faecalis ATCC 6055	Dairy	ebpC	Adherence	99.46	928	5	0
Enterococcus faecalis ATCC 6055	Dairy	EF0149	Adherence	95.84	1994	83	0
Enterococcus faecalis ATCC 6055	Dairy	EF0818	Exoenzyme	99.17	3015	25	0
Enterococcus faecalis ATCC 6055	Dairy	EF3023	Exoenzyme	98.88	3227	36	0
Enterococcus faecalis ATCC 6055	Dairy	efaA	Adherence	99.57	470	2	0
Enterococcus faecalis ATCC 6055	Dairy	EFD32_0629	Exoenzyme	99.24	3015	23	0
Enterococcus faecalis ATCC 6055	Dairy	EFD32_0765	Biofilm formation	98.91	1011	11	0
Enterococcus faecalis ATCC 6055	Dairy	EFD32_2101	Antiphagocytosis	99.63	801	3	0
Enterococcus faecalis ATCC 6055	Dairy	EFD32_2102	Antiphagocytosis	99.87	790	1	0
Enterococcus faecalis ATCC 6055	Dairy	EFD32_2606	Exoenzyme	98.7	3226	42	0
Enterococcus faecalis ATCC 6055	Dairy	fsrA	Quorum sensing system	99.32	732	5	0
Enterococcus faecalis ATCC 6055	Dairy	fsrB	Quorum sensing system	99.31	432	3	0
Enterococcus faecalis ATCC 6055	Dairy	fsrC	Quorum sensing system	98.79	827	10	0
Enterococcus faecalis ATCC 6055	Dairy	fss1	Adherence	97.97	5964	121	0
Enterococcus faecalis ATCC 6055	Dairy	fss2	Adherence	95.53	1589	71	0
Enterococcus faecalis ATCC 6055	Dairy	gelE	Exoenzyme	99.35	1530	10	0
Enterococcus faecalis ATCC 6055	Dairy	OG1RF_10550	Exoenzyme	99.24	3015	23	0
Enterococcus faecalis ATCC 6055	Dairy	OG1RF_10680	Biofilm formation	99.21	1011	8	0
Enterococcus faecalis ATCC 6055	Dairy	OG1RF_10869	Adherence	99.04	2902	28	0
Enterococcus faecalis ATCC 6055	Dairy	OG1RF_10870	Adherence	99.08	1084	10	0
Enterococcus faecalis ATCC 6055	Dairy	OG1RF_10871	Adherence	99.25	928	7	0
Enterococcus faecalis ATCC 6055	Dairy	OG1RF_10872	Adherence	98.94	565	6	0
Enterococcus faecalis ATCC 6055	Dairy	OG1RF_10878	Adherence	97.31	1299	35	0
Enterococcus faecalis ATCC 6055	Dairy	OG1RF_11679	Adherence	99.36	470	3	0
Enterococcus faecalis ATCC 6055	Dairy	OG1RF_12303	Biofilm formation	98.86	3252	37	0
Enterococcus faecalis ATCC 6055	Dairy	prgB/asc10	Adherence	95.84	1994	83	0
Enterococcus faecalis ATCC 6055	Dairy	salA	Adherence	98.72	625	5	0
Enterococcus faecalis ATCC 6055	Dairy	salB	Adherence	96.59	616	9	0
Enterococcus faecalis ATCC 6055	Dairy	sprE	Exoenzyme	99.06	855	8	0
Enterococcus faecalis ATCC 6055	Dairy	srtC	Adherence	99.12	565	5	0
Enterococcus faecalis ATCC 6055	Dairy	uppS	Antiphagocytosis	99.75	790	2	0
Enterococcus faecalis DM7-2	Dairy	asa1	Adherence	99.89	915	1	0
Enterococcus faecalis DM7-2	Dairy	bopD	Biofilm formation	99.21	1011	8	0
Enterococcus faecalis DM7-2	Dairy	cdsA	Antiphagocytosis	99.38	801	5	0
Enterococcus faecalis DM7-2	Dairy	cpsB	Antiphagocytosis	99.13	801	7	0
Enterococcus faecalis DM7-2	Dairy	cylB	Toxin	99.59	1713	7	0
Enterococcus faecalis DM7-2	Dairy	cylM	Toxin	99.73	1857	5	0
Enterococcus faecalis DM7-2	Dairy	ebpA	Adherence	99.52	2902	14	0
Enterococcus faecalis DM7-2	Dairy	EF0149	Adherence	95.94	912	37	0
Enterococcus faecalis DM7-2	Dairy	EF0485	Adherence	95.94	912	37	0
Enterococcus faecalis DM7-2	Dairy	EF3023	Exoenzyme	99.39	3092	19	0
Enterococcus faecalis DM7-2	Dairy	efaA	Adherence	99.15	470	4	0
Enterococcus faecalis DM7-2	Dairy	EFD32_0765	Biofilm formation	99.11	1011	9	0
Enterococcus faecalis DM7-2	Dairy	EFD32_2606	Exoenzyme	99.39	3092	19	0
Enterococcus faecalis DM7-2	Dairy	fss1	Adherence	98.44	5964	93	0
Enterococcus faecalis DM7-2	Dairy	fss2	Adherence	98.57	1746	25	0
Enterococcus faecalis DM7-2	Dairy	fss3	Adherence	99.16	2373	20	0
Enterococcus faecalis DM7-2	Dairy	gelE	Exoenzyme	98.89	1533	16	0
Enterococcus faecalis DM7-2	Dairy	OG1RF_10680	Biofilm formation	99.21	1011	8	0
Enterococcus faecalis DM7-2	Dairy	OG1RF_10869	Adherence	99.24	2902	22	0
Enterococcus faecalis DM7-2	Dairy	OG1RF_11679	Adherence	99.36	470	3	0
Enterococcus faecalis DM7-2	Dairy	OG1RF_12303	Biofilm formation	99.36	3117	20	0
Enterococcus faecalis DM7-2	Dairy	prgB/asc10	Adherence	100	912	0	0
Enterococcus faecalis DM7-2	Dairy	salB	Adherence	96.43	616	10	0
Enterococcus faecalis ELS8-4	Dairy	asa1	Adherence	99.09	2745	25	0
Enterococcus faecalis ELS8-4	Dairy	bopD	Biofilm formation	99.21	1011	8	0
Enterococcus faecalis ELS8-4	Dairy	cdsA	Antiphagocytosis	99.38	801	5	0
Enterococcus faecalis ELS8-4	Dairy	cpsB	Antiphagocytosis	99.13	801	7	0
Enterococcus faecalis ELS8-4	Dairy	cylM	Toxin	99.73	1857	5	0
Enterococcus faecalis ELS8-4	Dairy	ebpA	Adherence	99.52	2902	14	0
Enterococcus faecalis ELS8-4	Dairy	ecbA	Adherence	99.94	3215	2	0
Enterococcus faecalis ELS8-4	Dairy	EF3023	Exoenzyme	99.42	3079	18	0
Enterococcus faecalis ELS8-4	Dairy	efaA	Adherence	99.15	470	4	0
Enterococcus faecalis ELS8-4	Dairy	EFD32_0765	Biofilm formation	99.11	1011	9	0
Enterococcus faecalis ELS8-4	Dairy	EFD32_2101	Antiphagocytosis	99.13	801	7	0
Enterococcus faecalis ELS8-4	Dairy	EFD32_2606	Exoenzyme	99.38	3079	19	0
Enterococcus faecalis ELS8-4	Dairy	esp	Adherence	99.54	2407	11	0
Enterococcus faecalis ELS8-4	Dairy	fss1	Adherence	98.44	5964	92	0
Enterococcus faecalis ELS8-4	Dairy	fss2	Adherence	98.57	1746	25	0
Enterococcus faecalis ELS8-4	Dairy	fss3	Adherence	99.12	2373	21	0
Enterococcus faecalis ELS8-4	Dairy	gelE	Exoenzyme	98.96	1532	16	0
Enterococcus faecalis ELS8-4	Dairy	OG1RF_10680	Biofilm formation	99.21	1011	8	0
Enterococcus faecalis ELS8-4	Dairy	OG1RF_10869	Adherence	99.24	2902	22	0
Enterococcus faecalis ELS8-4	Dairy	OG1RF_11679	Adherence	99.36	470	3	0
Enterococcus faecalis ELS8-4	Dairy	OG1RF_12303	Biofilm formation	99.39	3104	19	0
Enterococcus faecalis ELS8-4	Dairy	salB	Adherence	99.4	335	2	0
Enterococcus faecalis F1	Dairy	ace	Adherence	97.34	1431	38	0
Enterococcus faecalis F1	Dairy	bopD	Biofilm formation	99.31	1011	7	0
Enterococcus faecalis F1	Dairy	cdsA	Antiphagocytosis	99.38	801	5	0
Enterococcus faecalis F1	Dairy	cpsA	Antiphagocytosis	99.62	790	3	0
Enterococcus faecalis F1	Dairy	cpsB	Antiphagocytosis	99.38	801	5	0
Enterococcus faecalis F1	Dairy	cpsC	Antiphagocytosis	99.57	1170	5	0
Enterococcus faecalis F1	Dairy	cpsD	Antiphagocytosis	98.81	1345	16	0
Enterococcus faecalis F1	Dairy	cpsE	Antiphagocytosis	99.39	2460	15	0
Enterococcus faecalis F1	Dairy	cpsG	Antiphagocytosis	99.55	2454	11	0
Enterococcus faecalis F1	Dairy	cpsI	Antiphagocytosis	98.41	1005	16	0
Enterococcus faecalis F1	Dairy	cpsJ	Antiphagocytosis	98.96	1344	14	0
Enterococcus faecalis F1	Dairy	cpsK	Antiphagocytosis	99.88	813	1	0
Enterococcus faecalis F1	Dairy	cylA	Toxin	98.86	1229	14	0
Enterococcus faecalis F1	Dairy	cylB	Toxin	99.35	1693	11	0
Enterococcus faecalis F1	Dairy	cylI	Toxin	97.49	557	14	0
Enterococcus faecalis F1	Dairy	cylM	Toxin	99.62	1857	7	0
Enterococcus faecalis F1	Dairy	ebpA	Adherence	99.52	2902	14	0
Enterococcus faecalis F1	Dairy	ebpB	Adherence	99.26	1084	8	0
Enterococcus faecalis F1	Dairy	ebpC	Adherence	99.46	928	5	0
Enterococcus faecalis F1	Dairy	EF0149	Adherence	96.01	1128	45	0
Enterococcus faecalis F1	Dairy	EF0485	Adherence	95.92	1128	46	0
Enterococcus faecalis F1	Dairy	EF0818	Exoenzyme	99.3	3015	21	0
Enterococcus faecalis F1	Dairy	EF3023	Exoenzyme	98.92	3440	37	0
Enterococcus faecalis F1	Dairy	efaA	Adherence	99.79	470	1	0
Enterococcus faecalis F1	Dairy	EFD32_0629	Exoenzyme	99	3015	30	0
Enterococcus faecalis F1	Dairy	EFD32_0765	Biofilm formation	99.21	1011	8	0
Enterococcus faecalis F1	Dairy	EFD32_2101	Antiphagocytosis	99.38	801	5	0
Enterococcus faecalis F1	Dairy	EFD32_2102	Antiphagocytosis	99.24	790	6	0
Enterococcus faecalis F1	Dairy	EFD32_2606	Exoenzyme	98.46	3440	53	0
Enterococcus faecalis F1	Dairy	fsrA	Quorum sensing system	98.92	744	8	0
Enterococcus faecalis F1	Dairy	fsrB	Quorum sensing system	99.07	432	4	0
Enterococcus faecalis F1	Dairy	fsrC	Quorum sensing system	99.56	457	2	0
Enterococcus faecalis F1	Dairy	fss1	Adherence	98.64	5964	81	0
Enterococcus faecalis F1	Dairy	gelE	Exoenzyme	98.76	1531	19	0
Enterococcus faecalis F1	Dairy	OG1RF_10550	Exoenzyme	99.14	3015	26	0
Enterococcus faecalis F1	Dairy	OG1RF_10680	Biofilm formation	99.31	1011	7	0
Enterococcus faecalis F1	Dairy	OG1RF_10869	Adherence	99.24	2902	22	0
Enterococcus faecalis F1	Dairy	OG1RF_10870	Adherence	99.35	1084	7	0
Enterococcus faecalis F1	Dairy	OG1RF_10871	Adherence	100	928	0	0
Enterococcus faecalis F1	Dairy	OG1RF_10872	Adherence	100	565	0	0
Enterococcus faecalis F1	Dairy	OG1RF_10878	Adherence	97.41	1431	37	0
Enterococcus faecalis F1	Dairy	OG1RF_11679	Adherence	100	470	0	0
Enterococcus faecalis F1	Dairy	OG1RF_12303	Biofilm formation	98.84	3437	40	0
Enterococcus faecalis F1	Dairy	prgB/asc10	Adherence	96.72	1128	37	0
Enterococcus faecalis F1	Dairy	salA	Adherence	98.73	630	5	0
Enterococcus faecalis F1	Dairy	salB	Adherence	96.23	849	14	0
Enterococcus faecalis F1	Dairy	sprE	Exoenzyme	99.18	855	7	0
Enterococcus faecalis F1	Dairy	srtC	Adherence	99.12	565	5	0
Enterococcus faecalis F1	Dairy	uppS	Antiphagocytosis	99.37	790	5	0
Enterococcus faecalis HS5152	Dairy	ace	Adherence	97.84	324	7	2e-164
Enterococcus faecalis HS5152	Dairy	bopD	Biofilm formation	99.01	1011	10	0
Enterococcus faecalis HS5152	Dairy	cpsE	Antiphagocytosis	99.84	2460	4	0
Enterococcus faecalis HS5152	Dairy	cpsG	Antiphagocytosis	99.71	2445	7	0
Enterococcus faecalis HS5152	Dairy	ebpA	Adherence	99	2902	29	0
Enterococcus faecalis HS5152	Dairy	EF0818	Exoenzyme	99.17	3015	25	0
Enterococcus faecalis HS5152	Dairy	efaA	Adherence	99.15	470	4	0
Enterococcus faecalis HS5152	Dairy	EFD32_0629	Exoenzyme	99.14	3015	26	0
Enterococcus faecalis HS5152	Dairy	EFD32_0765	Biofilm formation	98.91	1011	11	0
Enterococcus faecalis HS5152	Dairy	fss1	Adherence	98.61	5964	83	0
Enterococcus faecalis HS5152	Dairy	fss2	Adherence	98.68	1746	23	0
Enterococcus faecalis HS5152	Dairy	gelE	Exoenzyme	98.76	1532	19	0
Enterococcus faecalis HS5152	Dairy	OG1RF_10550	Exoenzyme	99.14	3015	26	0
Enterococcus faecalis HS5152	Dairy	OG1RF_10680	Biofilm formation	99.6	1011	4	0
Enterococcus faecalis HS5152	Dairy	OG1RF_10869	Adherence	99.28	2902	21	0
Enterococcus faecalis HS5152	Dairy	OG1RF_10878	Adherence	97.53	324	8	5e-162
Enterococcus faecalis HS5152	Dairy	OG1RF_11679	Adherence	99.36	470	3	0
Enterococcus faecalis HS5152	Dairy	salA	Adherence	98.88	625	7	0
Enterococcus faecalis HS5152	Dairy	salB	Adherence	99.4	335	2	0
Enterococcus faecalis HS5302	Dairy	ace	Adherence	97.6	333	8	2e-167
Enterococcus faecalis HS5302	Dairy	bopD	Biofilm formation	99.01	1011	10	0
Enterococcus faecalis HS5302	Dairy	cpsE	Antiphagocytosis	99.84	2460	4	0
Enterococcus faecalis HS5302	Dairy	cpsG	Antiphagocytosis	99.71	2445	7	0
Enterococcus faecalis HS5302	Dairy	ebpA	Adherence	99	2902	29	0
Enterococcus faecalis HS5302	Dairy	EF0818	Exoenzyme	99.17	3015	25	0
Enterococcus faecalis HS5302	Dairy	efaA	Adherence	99.15	470	4	0
Enterococcus faecalis HS5302	Dairy	EFD32_0629	Exoenzyme	99.14	3015	26	0
Enterococcus faecalis HS5302	Dairy	EFD32_0765	Biofilm formation	98.91	1011	11	0
Enterococcus faecalis HS5302	Dairy	fss1	Adherence	98.61	5964	83	0
Enterococcus faecalis HS5302	Dairy	fss2	Adherence	98.68	1746	23	0
Enterococcus faecalis HS5302	Dairy	gelE	Exoenzyme	98.76	1532	19	0
Enterococcus faecalis HS5302	Dairy	OG1RF_10550	Exoenzyme	99.14	3015	26	0
Enterococcus faecalis HS5302	Dairy	OG1RF_10680	Biofilm formation	99.6	1011	4	0
Enterococcus faecalis HS5302	Dairy	OG1RF_10869	Adherence	99.28	2902	21	0
Enterococcus faecalis HS5302	Dairy	OG1RF_10878	Adherence	97.33	337	9	2e-167
Enterococcus faecalis HS5302	Dairy	OG1RF_11679	Adherence	99.36	470	3	0
Enterococcus faecalis HS5302	Dairy	salA	Adherence	98.88	625	7	0
Enterococcus faecalis HS5302	Dairy	salB	Adherence	99.4	335	2	0
Enterococcus faecalis MGA44-7	Dairy	bopD	Biofilm formation	99.21	1011	8	0
Enterococcus faecalis MGA44-7	Dairy	cdsA	Antiphagocytosis	99.38	801	5	0
Enterococcus faecalis MGA44-7	Dairy	cpsB	Antiphagocytosis	99.13	801	7	0
Enterococcus faecalis MGA44-7	Dairy	ebpA	Adherence	99.45	2902	16	0
Enterococcus faecalis MGA44-7	Dairy	EF0149	Adherence	95.92	1128	46	0
Enterococcus faecalis MGA44-7	Dairy	EF0485	Adherence	96.19	1128	43	0
Enterococcus faecalis MGA44-7	Dairy	EF3023	Exoenzyme	99.39	3092	19	0
Enterococcus faecalis MGA44-7	Dairy	EFD32_0765	Biofilm formation	99.11	1011	9	0
Enterococcus faecalis MGA44-7	Dairy	EFD32_2101	Antiphagocytosis	99.13	801	7	0
Enterococcus faecalis MGA44-7	Dairy	EFD32_2606	Exoenzyme	99.39	3092	19	0
Enterococcus faecalis MGA44-7	Dairy	fss1	Adherence	98.44	5964	93	0
Enterococcus faecalis MGA44-7	Dairy	fss2	Adherence	98.57	1746	25	0
Enterococcus faecalis MGA44-7	Dairy	gelE	Exoenzyme	98.96	1532	16	0
Enterococcus faecalis MGA44-7	Dairy	OG1RF_10680	Biofilm formation	99.21	1011	8	0
Enterococcus faecalis MGA44-7	Dairy	OG1RF_10869	Adherence	99.17	2902	24	0
Enterococcus faecalis MGA44-7	Dairy	OG1RF_12303	Biofilm formation	99.36	3117	20	0
Enterococcus faecalis MGA44-7	Dairy	prgB/asc10	Adherence	100	1128	0	0
Enterococcus faecalis MGA44-7	Dairy	salB	Adherence	96.43	616	10	0
Enterococcus faecalis NM15-4	Dairy	bopD	Biofilm formation	99.11	1011	9	0
Enterococcus faecalis NM15-4	Dairy	cdsA	Antiphagocytosis	99.75	801	2	0
Enterococcus faecalis NM15-4	Dairy	cpsB	Antiphagocytosis	99.25	801	6	0
Enterococcus faecalis NM15-4	Dairy	cpsD	Antiphagocytosis	98.81	1345	16	0
Enterococcus faecalis NM15-4	Dairy	cpsE	Antiphagocytosis	99.51	2460	12	0
Enterococcus faecalis NM15-4	Dairy	cpsG	Antiphagocytosis	99.43	2445	14	0
Enterococcus faecalis NM15-4	Dairy	ebpA	Adherence	99.07	2902	27	0
Enterococcus faecalis NM15-4	Dairy	EF0818	Exoenzyme	99.44	3015	17	0
Enterococcus faecalis NM15-4	Dairy	EF3023	Exoenzyme	99.24	3425	25	0
Enterococcus faecalis NM15-4	Dairy	efaA	Adherence	99.57	470	2	0
Enterococcus faecalis NM15-4	Dairy	EFD32_0629	Exoenzyme	99.37	3015	19	0
Enterococcus faecalis NM15-4	Dairy	EFD32_0765	Biofilm formation	99.01	1011	10	0
Enterococcus faecalis NM15-4	Dairy	EFD32_2606	Exoenzyme	99.18	3425	27	0
Enterococcus faecalis NM15-4	Dairy	fss1	Adherence	98.42	5964	94	0
Enterococcus faecalis NM15-4	Dairy	fss2	Adherence	96.49	2424	85	0
Enterococcus faecalis NM15-4	Dairy	gelE	Exoenzyme	98.89	1532	17	0
Enterococcus faecalis NM15-4	Dairy	OG1RF_10550	Exoenzyme	99.83	3015	5	0
Enterococcus faecalis NM15-4	Dairy	OG1RF_10680	Biofilm formation	99.7	1011	3	0
Enterococcus faecalis NM15-4	Dairy	OG1RF_10869	Adherence	99.07	2902	27	0
Enterococcus faecalis NM15-4	Dairy	OG1RF_11679	Adherence	99.79	470	1	0
Enterococcus faecalis NM15-4	Dairy	OG1RF_12303	Biofilm formation	98.93	3457	36	0
Enterococcus faecalis NM15-4	Dairy	salB	Adherence	100	312	0	2e-174
Enterococcus faecalis NM31-3	Dairy	ace	Adherence	98.59	354	5	0
Enterococcus faecalis NM31-3	Dairy	bopD	Biofilm formation	99.11	1011	9	0
Enterococcus faecalis NM31-3	Dairy	cdsA	Antiphagocytosis	100	801	0	0
Enterococcus faecalis NM31-3	Dairy	cpsB	Antiphagocytosis	99	801	8	0
Enterococcus faecalis NM31-3	Dairy	ebpA	Adherence	99.93	2902	2	0
Enterococcus faecalis NM31-3	Dairy	EF0818	Exoenzyme	99.57	3015	13	0
Enterococcus faecalis NM31-3	Dairy	EF3023	Exoenzyme	99.29	3079	22	0
Enterococcus faecalis NM31-3	Dairy	EFD32_0629	Exoenzyme	99.14	3015	26	0
Enterococcus faecalis NM31-3	Dairy	EFD32_0765	Biofilm formation	99.21	1011	8	0
Enterococcus faecalis NM31-3	Dairy	EFD32_2606	Exoenzyme	99.32	3081	21	0
Enterococcus faecalis NM31-3	Dairy	esp	Adherence	99.25	2659	20	0
Enterococcus faecalis NM31-3	Dairy	fss1	Adherence	98.21	5964	107	0
Enterococcus faecalis NM31-3	Dairy	fss2	Adherence	97.9	905	19	0
Enterococcus faecalis NM31-3	Dairy	gelE	Exoenzyme	100	970	0	0
Enterococcus faecalis NM31-3	Dairy	OG1RF_10550	Exoenzyme	99.27	3015	22	0
Enterococcus faecalis NM31-3	Dairy	OG1RF_10680	Biofilm formation	99.7	1011	3	0
Enterococcus faecalis NM31-3	Dairy	OG1RF_10869	Adherence	99.1	2902	26	0
Enterococcus faecalis NM31-3	Dairy	OG1RF_10878	Adherence	97.78	361	8	0
Enterococcus faecalis NM31-3	Dairy	OG1RF_12303	Biofilm formation	99.26	3104	23	0
Enterococcus faecalis NM31-3	Dairy	salB	Adherence	100	312	0	3e-174
Enterococcus faecalis QH29-4	Dairy	ace	Adherence	97.93	1158	24	0
Enterococcus faecalis QH29-4	Dairy	asa1	Adherence	99.72	1061	3	0
Enterococcus faecalis QH29-4	Dairy	bee1	Biofilm formation	99.36	2033	13	0
Enterococcus faecalis QH29-4	Dairy	bee3	Biofilm formation	98.59	1488	21	0
Enterococcus faecalis QH29-4	Dairy	bopD	Biofilm formation	99.21	1011	8	0
Enterococcus faecalis QH29-4	Dairy	cdsA	Antiphagocytosis	100	801	0	0
Enterococcus faecalis QH29-4	Dairy	cpsB	Antiphagocytosis	99	801	8	0
Enterococcus faecalis QH29-4	Dairy	ebpA	Adherence	99.52	2902	14	0
Enterococcus faecalis QH29-4	Dairy	EF0149	Adherence	95.55	697	31	0
Enterococcus faecalis QH29-4	Dairy	EF0485	Adherence	96.13	904	35	0
Enterococcus faecalis QH29-4	Dairy	EF3023	Exoenzyme	99.42	3079	18	0
Enterococcus faecalis QH29-4	Dairy	efaA	Adherence	99.36	470	3	0
Enterococcus faecalis QH29-4	Dairy	EFD32_0765	Biofilm formation	99.11	1011	9	0
Enterococcus faecalis QH29-4	Dairy	EFD32_2606	Exoenzyme	99.38	3079	19	0
Enterococcus faecalis QH29-4	Dairy	fss1	Adherence	98.44	5964	93	0
Enterococcus faecalis QH29-4	Dairy	fss2	Adherence	95.45	1340	61	0
Enterococcus faecalis QH29-4	Dairy	OG1RF_10680	Biofilm formation	99.21	1011	8	0
Enterococcus faecalis QH29-4	Dairy	OG1RF_10869	Adherence	99.24	2902	22	0
Enterococcus faecalis QH29-4	Dairy	OG1RF_10878	Adherence	98.1	1158	22	0
Enterococcus faecalis QH29-4	Dairy	OG1RF_11679	Adherence	99.57	470	2	0
Enterococcus faecalis QH29-4	Dairy	OG1RF_12303	Biofilm formation	99.39	3104	19	0
Enterococcus faecalis QH29-4	Dairy	prgB/asc10	Adherence	95.69	904	39	0
Enterococcus faecalis QH29-4	Dairy	salB	Adherence	96.43	616	10	0
Enterococcus faecalis QH29-4	Dairy	srt1	Exoenzyme	99.15	1177	10	0
Enterococcus faecalis QH9-5	Dairy	bee1	Biofilm formation	99.36	2033	13	0
Enterococcus faecalis QH9-5	Dairy	bee3	Biofilm formation	98.59	1488	21	0
Enterococcus faecalis QH9-5	Dairy	bopD	Biofilm formation	99.21	1011	8	0
Enterococcus faecalis QH9-5	Dairy	cdsA	Antiphagocytosis	99.38	801	5	0
Enterococcus faecalis QH9-5	Dairy	cpsB	Antiphagocytosis	99.13	801	7	0
Enterococcus faecalis QH9-5	Dairy	ebpA	Adherence	99.48	2902	15	0
Enterococcus faecalis QH9-5	Dairy	EF0149	Adherence	95.92	1128	46	0
Enterococcus faecalis QH9-5	Dairy	EF0485	Adherence	96.19	1128	43	0
Enterococcus faecalis QH9-5	Dairy	EF3023	Exoenzyme	99.25	3195	24	0
Enterococcus faecalis QH9-5	Dairy	efaA	Adherence	99.15	470	4	0
Enterococcus faecalis QH9-5	Dairy	EFD32_0765	Biofilm formation	99.11	1011	9	0
Enterococcus faecalis QH9-5	Dairy	EFD32_2606	Exoenzyme	99.18	3182	26	0
Enterococcus faecalis QH9-5	Dairy	fss1	Adherence	98.46	5964	92	0
Enterococcus faecalis QH9-5	Dairy	fss2	Adherence	98.57	1746	25	0
Enterococcus faecalis QH9-5	Dairy	fss3	Adherence	99.16	2373	20	0
Enterococcus faecalis QH9-5	Dairy	gelE	Exoenzyme	98.89	1533	16	0
Enterococcus faecalis QH9-5	Dairy	OG1RF_10680	Biofilm formation	99.21	1011	8	0
Enterococcus faecalis QH9-5	Dairy	OG1RF_10869	Adherence	99.21	2902	23	0
Enterococcus faecalis QH9-5	Dairy	OG1RF_11679	Adherence	99.36	470	3	0
Enterococcus faecalis QH9-5	Dairy	OG1RF_12303	Biofilm formation	99.22	3220	25	0
Enterococcus faecalis QH9-5	Dairy	prgB/asc10	Adherence	100	1128	0	0
Enterococcus faecalis QH9-5	Dairy	salB	Adherence	96.43	616	10	0
Enterococcus faecalis QH9-5	Dairy	srt1	Exoenzyme	99.15	1177	10	0
Enterococcus faecalis SS-7	Dairy	ace	Adherence	97.2	1574	44	0
Enterococcus faecalis SS-7	Dairy	asa1	Adherence	99.13	2745	24	0
Enterococcus faecalis SS-7	Dairy	bopD	Biofilm formation	99.31	1011	7	0
Enterococcus faecalis SS-7	Dairy	cdsA	Antiphagocytosis	99.38	801	5	0
Enterococcus faecalis SS-7	Dairy	cpsA	Antiphagocytosis	99.62	790	3	0
Enterococcus faecalis SS-7	Dairy	cpsB	Antiphagocytosis	99.38	801	5	0
Enterococcus faecalis SS-7	Dairy	cpsC	Antiphagocytosis	99.57	1170	5	0
Enterococcus faecalis SS-7	Dairy	cpsD	Antiphagocytosis	98.81	1345	16	0
Enterococcus faecalis SS-7	Dairy	cpsE	Antiphagocytosis	99.39	2460	15	0
Enterococcus faecalis SS-7	Dairy	cpsG	Antiphagocytosis	99.55	2454	11	0
Enterococcus faecalis SS-7	Dairy	cpsI	Antiphagocytosis	98.41	1005	16	0
Enterococcus faecalis SS-7	Dairy	cpsJ	Antiphagocytosis	98.96	1344	14	0
Enterococcus faecalis SS-7	Dairy	cpsK	Antiphagocytosis	99.88	813	1	0
Enterococcus faecalis SS-7	Dairy	cylA	Toxin	99.51	1229	6	0
Enterococcus faecalis SS-7	Dairy	cylB	Toxin	99.59	1714	7	0
Enterococcus faecalis SS-7	Dairy	cylI	Toxin	99.82	548	1	0
Enterococcus faecalis SS-7	Dairy	cylM	Toxin	99.73	1857	5	0
Enterococcus faecalis SS-7	Dairy	ebpA	Adherence	99.52	2902	14	0
Enterococcus faecalis SS-7	Dairy	ebpB	Adherence	99.26	1084	8	0
Enterococcus faecalis SS-7	Dairy	ebpC	Adherence	99.46	928	5	0
Enterococcus faecalis SS-7	Dairy	EF0149	Adherence	95.74	1994	85	0
Enterococcus faecalis SS-7	Dairy	EF0485	Adherence	95.84	1994	83	0
Enterococcus faecalis SS-7	Dairy	EF0818	Exoenzyme	99.3	3015	21	0
Enterococcus faecalis SS-7	Dairy	EF3023	Exoenzyme	99.23	3227	25	0
Enterococcus faecalis SS-7	Dairy	efaA	Adherence	99.79	470	1	0
Enterococcus faecalis SS-7	Dairy	EFD32_0629	Exoenzyme	99	3015	30	0
Enterococcus faecalis SS-7	Dairy	EFD32_0765	Biofilm formation	99.21	1011	8	0
Enterococcus faecalis SS-7	Dairy	EFD32_2101	Antiphagocytosis	99.38	801	5	0
Enterococcus faecalis SS-7	Dairy	EFD32_2102	Antiphagocytosis	99.24	790	6	0
Enterococcus faecalis SS-7	Dairy	EFD32_2606	Exoenzyme	99.35	3226	21	0
Enterococcus faecalis SS-7	Dairy	fsrA	Quorum sensing system	98.92	744	8	0
Enterococcus faecalis SS-7	Dairy	fsrB	Quorum sensing system	99.07	432	4	0
Enterococcus faecalis SS-7	Dairy	fsrC	Quorum sensing system	99.64	827	3	0
Enterococcus faecalis SS-7	Dairy	fss1	Adherence	98.64	5964	81	0
Enterococcus faecalis SS-7	Dairy	fss2	Adherence	95.53	1589	71	0
Enterococcus faecalis SS-7	Dairy	gelE	Exoenzyme	98.82	1528	18	0
Enterococcus faecalis SS-7	Dairy	OG1RF_10550	Exoenzyme	99.14	3015	26	0
Enterococcus faecalis SS-7	Dairy	OG1RF_10680	Biofilm formation	99.31	1011	7	0
Enterococcus faecalis SS-7	Dairy	OG1RF_10869	Adherence	99.24	2902	22	0
Enterococcus faecalis SS-7	Dairy	OG1RF_10870	Adherence	99.35	1084	7	0
Enterococcus faecalis SS-7	Dairy	OG1RF_10871	Adherence	100	928	0	0
Enterococcus faecalis SS-7	Dairy	OG1RF_10872	Adherence	100	565	0	0
Enterococcus faecalis SS-7	Dairy	OG1RF_10878	Adherence	96.58	1581	54	0
Enterococcus faecalis SS-7	Dairy	OG1RF_11679	Adherence	100	470	0	0
Enterococcus faecalis SS-7	Dairy	OG1RF_12303	Biofilm formation	99.14	3252	28	0
Enterococcus faecalis SS-7	Dairy	prgB/asc10	Adherence	100	1128	0	0
Enterococcus faecalis SS-7	Dairy	salA	Adherence	98.72	625	5	0
Enterococcus faecalis SS-7	Dairy	salB	Adherence	96.23	849	14	0
Enterococcus faecalis SS-7	Dairy	sprE	Exoenzyme	99.18	855	7	0
Enterococcus faecalis SS-7	Dairy	srtC	Adherence	99.12	565	5	0
Enterococcus faecalis SS-7	Dairy	uppS	Antiphagocytosis	99.37	790	5	0
Enterococcus faecalis WZ21-1	Dairy	ace	Adherence	96.76	1574	51	0
Enterococcus faecalis WZ21-1	Dairy	bopD	Biofilm formation	99.21	1011	8	0
Enterococcus faecalis WZ21-1	Dairy	cdsA	Antiphagocytosis	99.38	801	5	0
Enterococcus faecalis WZ21-1	Dairy	cpsB	Antiphagocytosis	99.13	801	7	0
Enterococcus faecalis WZ21-1	Dairy	ebpA	Adherence	99.38	2902	18	0
Enterococcus faecalis WZ21-1	Dairy	EF0818	Exoenzyme	99.1	3015	27	0
Enterococcus faecalis WZ21-1	Dairy	EF3023	Exoenzyme	99.26	2032	15	0
Enterococcus faecalis WZ21-1	Dairy	efaA	Adherence	99.15	470	4	0
Enterococcus faecalis WZ21-1	Dairy	EFD32_0629	Exoenzyme	99.17	3015	25	0
Enterococcus faecalis WZ21-1	Dairy	EFD32_0765	Biofilm formation	99.11	1011	9	0
Enterococcus faecalis WZ21-1	Dairy	EFD32_2606	Exoenzyme	99.36	2032	13	0
Enterococcus faecalis WZ21-1	Dairy	fss1	Adherence	98.31	5964	101	0
Enterococcus faecalis WZ21-1	Dairy	fss2	Adherence	95.6	1340	59	0
Enterococcus faecalis WZ21-1	Dairy	gelE	Exoenzyme	98.96	1532	16	0
Enterococcus faecalis WZ21-1	Dairy	OG1RF_10550	Exoenzyme	99.17	3015	25	0
Enterococcus faecalis WZ21-1	Dairy	OG1RF_10680	Biofilm formation	99.41	1011	6	0
Enterococcus faecalis WZ21-1	Dairy	OG1RF_10869	Adherence	99.04	2902	28	0
Enterococcus faecalis WZ21-1	Dairy	OG1RF_10878	Adherence	96.65	1581	53	0
Enterococcus faecalis WZ21-1	Dairy	OG1RF_11679	Adherence	99.36	470	3	0
Enterococcus faecalis WZ21-1	Dairy	OG1RF_12303	Biofilm formation	99.32	2057	14	0
Enterococcus faecalis WZ21-1	Dairy	salB	Adherence	98.17	327	6	4e-169
Enterococcus faecalis WZ34-2	Dairy	ace	Adherence	96.76	1574	51	0
Enterococcus faecalis WZ34-2	Dairy	bopD	Biofilm formation	99.21	1011	8	0
Enterococcus faecalis WZ34-2	Dairy	cdsA	Antiphagocytosis	99.38	801	5	0
Enterococcus faecalis WZ34-2	Dairy	cpsB	Antiphagocytosis	99.13	801	7	0
Enterococcus faecalis WZ34-2	Dairy	ebpA	Adherence	99.38	2902	18	0
Enterococcus faecalis WZ34-2	Dairy	EF0818	Exoenzyme	99.1	3015	27	0
Enterococcus faecalis WZ34-2	Dairy	EF3023	Exoenzyme	99.26	2032	15	0
Enterococcus faecalis WZ34-2	Dairy	efaA	Adherence	99.15	470	4	0
Enterococcus faecalis WZ34-2	Dairy	EFD32_0629	Exoenzyme	99.17	3015	25	0
Enterococcus faecalis WZ34-2	Dairy	EFD32_0765	Biofilm formation	99.11	1011	9	0
Enterococcus faecalis WZ34-2	Dairy	EFD32_2101	Antiphagocytosis	99.13	801	7	0
Enterococcus faecalis WZ34-2	Dairy	EFD32_2606	Exoenzyme	99.36	2032	13	0
Enterococcus faecalis WZ34-2	Dairy	fsrB	Quorum sensing system	98.84	432	5	0
Enterococcus faecalis WZ34-2	Dairy	fss1	Adherence	98.31	5964	101	0
Enterococcus faecalis WZ34-2	Dairy	fss2	Adherence	95.6	1340	59	0
Enterococcus faecalis WZ34-2	Dairy	gelE	Exoenzyme	98.96	1532	16	0
Enterococcus faecalis WZ34-2	Dairy	OG1RF_10550	Exoenzyme	99.17	3015	25	0
Enterococcus faecalis WZ34-2	Dairy	OG1RF_10680	Biofilm formation	99.41	1011	6	0
Enterococcus faecalis WZ34-2	Dairy	OG1RF_10869	Adherence	99.04	2902	28	0
Enterococcus faecalis WZ34-2	Dairy	OG1RF_10878	Adherence	96.65	1581	53	0
Enterococcus faecalis WZ34-2	Dairy	OG1RF_11679	Adherence	99.36	470	3	0
Enterococcus faecalis WZ34-2	Dairy	OG1RF_12303	Biofilm formation	99.32	2057	14	0
Enterococcus faecalis WZ34-2	Dairy	salA	Adherence	99.2	627	5	0
Enterococcus faecalis WZ34-2	Dairy	salB	Adherence	98.17	327	6	3e-170
Enterococcus faecalis XJ76305	Dairy	ace	Adherence	98.16	1737	32	0
Enterococcus faecalis XJ76305	Dairy	bopD	Biofilm formation	99.21	1011	8	0
Enterococcus faecalis XJ76305	Dairy	cdsA	Antiphagocytosis	99.38	801	5	0
Enterococcus faecalis XJ76305	Dairy	cpsB	Antiphagocytosis	99.13	801	7	0
Enterococcus faecalis XJ76305	Dairy	ebpA	Adherence	99.04	2902	28	0
Enterococcus faecalis XJ76305	Dairy	EF0818	Exoenzyme	99.27	3015	22	0
Enterococcus faecalis XJ76305	Dairy	EF3023	Exoenzyme	99.18	3637	30	0
Enterococcus faecalis XJ76305	Dairy	efaA	Adherence	99.15	470	4	0
Enterococcus faecalis XJ76305	Dairy	EFD32_0629	Exoenzyme	98.81	3015	36	0
Enterococcus faecalis XJ76305	Dairy	EFD32_0765	Biofilm formation	99.11	1011	9	0
Enterococcus faecalis XJ76305	Dairy	EFD32_2101	Antiphagocytosis	99.13	801	7	0
Enterococcus faecalis XJ76305	Dairy	EFD32_2606	Exoenzyme	98.54	3637	53	0
Enterococcus faecalis XJ76305	Dairy	fss1	Adherence	98.96	5964	62	0
Enterococcus faecalis XJ76305	Dairy	fss2	Adherence	98.57	1746	25	0
Enterococcus faecalis XJ76305	Dairy	fss3	Adherence	99.12	2373	21	0
Enterococcus faecalis XJ76305	Dairy	gelE	Exoenzyme	98.96	1532	16	0
Enterococcus faecalis XJ76305	Dairy	OG1RF_10550	Exoenzyme	99	3015	30	0
Enterococcus faecalis XJ76305	Dairy	OG1RF_10680	Biofilm formation	99.21	1011	8	0
Enterococcus faecalis XJ76305	Dairy	OG1RF_10869	Adherence	99.38	2902	18	0
Enterococcus faecalis XJ76305	Dairy	OG1RF_10878	Adherence	98.56	1737	25	0
Enterococcus faecalis XJ76305	Dairy	OG1RF_11679	Adherence	99.36	470	3	0
Enterococcus faecalis XJ76305	Dairy	OG1RF_12303	Biofilm formation	99.07	3445	32	0
Enterococcus faecalis XJ76305	Dairy	salB	Adherence	96.75	616	8	0
Enterococcus faecalis XM26-4	Dairy	asa1	Adherence	98.72	1718	22	0
Enterococcus faecalis XM26-4	Dairy	bopD	Biofilm formation	99.21	1011	8	0
Enterococcus faecalis XM26-4	Dairy	cdsA	Antiphagocytosis	99.38	801	5	0
Enterococcus faecalis XM26-4	Dairy	cpsB	Antiphagocytosis	99.13	801	7	0
Enterococcus faecalis XM26-4	Dairy	cylB	Toxin	99.59	1713	7	0
Enterococcus faecalis XM26-4	Dairy	cylM	Toxin	99.73	1857	5	0
Enterococcus faecalis XM26-4	Dairy	ebpA	Adherence	99.52	2902	14	0
Enterococcus faecalis XM26-4	Dairy	ecbA	Adherence	99.94	3215	2	0
Enterococcus faecalis XM26-4	Dairy	EF0149	Adherence	95.52	1718	77	0
Enterococcus faecalis XM26-4	Dairy	EF0485	Adherence	95.46	1718	78	0
Enterococcus faecalis XM26-4	Dairy	EF3023	Exoenzyme	99.42	3079	18	0
Enterococcus faecalis XM26-4	Dairy	EFD32_0765	Biofilm formation	99.11	1011	9	0
Enterococcus faecalis XM26-4	Dairy	EFD32_2606	Exoenzyme	99.38	3079	19	0
Enterococcus faecalis XM26-4	Dairy	esp	Adherence	99.58	2407	10	0
Enterococcus faecalis XM26-4	Dairy	fss1	Adherence	98.44	5964	92	0
Enterococcus faecalis XM26-4	Dairy	fss2	Adherence	98.57	1746	25	0
Enterococcus faecalis XM26-4	Dairy	fss3	Adherence	99.07	2373	22	0
Enterococcus faecalis XM26-4	Dairy	gelE	Exoenzyme	98.96	1532	16	0
Enterococcus faecalis XM26-4	Dairy	OG1RF_10680	Biofilm formation	99.21	1011	8	0
Enterococcus faecalis XM26-4	Dairy	OG1RF_10869	Adherence	99.24	2902	22	0
Enterococcus faecalis XM26-4	Dairy	OG1RF_12303	Biofilm formation	99.39	3104	19	0
Enterococcus faecalis XM26-4	Dairy	prgB/asc10	Adherence	96.91	1716	53	0
Enterococcus faecalis XM26-4	Dairy	salB	Adherence	99.4	335	2	0
Enterococcus faecalis YM11-6	Dairy	ace	Adherence	97.88	378	8	0
Enterococcus faecalis YM11-6	Dairy	bopD	Biofilm formation	99.11	1011	9	0
Enterococcus faecalis YM11-6	Dairy	cdsA	Antiphagocytosis	100	801	0	0
Enterococcus faecalis YM11-6	Dairy	cpsB	Antiphagocytosis	99	801	8	0
Enterococcus faecalis YM11-6	Dairy	ebpA	Adherence	99.93	2902	2	0
Enterococcus faecalis YM11-6	Dairy	EF0818	Exoenzyme	99.57	3015	13	0
Enterococcus faecalis YM11-6	Dairy	EF3023	Exoenzyme	99.26	3094	23	0
Enterococcus faecalis YM11-6	Dairy	EFD32_0629	Exoenzyme	99.14	3015	26	0
Enterococcus faecalis YM11-6	Dairy	EFD32_0765	Biofilm formation	99.21	1011	8	0
Enterococcus faecalis YM11-6	Dairy	EFD32_2606	Exoenzyme	99.32	3094	21	0
Enterococcus faecalis YM11-6	Dairy	esp	Adherence	99.25	2659	20	0
Enterococcus faecalis YM11-6	Dairy	fss1	Adherence	98.21	5964	107	0
Enterococcus faecalis YM11-6	Dairy	fss2	Adherence	97.89	900	19	0
Enterococcus faecalis YM11-6	Dairy	gelE	Exoenzyme	99.9	970	0	0
Enterococcus faecalis YM11-6	Dairy	OG1RF_10550	Exoenzyme	99.27	3015	22	0
Enterococcus faecalis YM11-6	Dairy	OG1RF_10680	Biofilm formation	99.7	1011	3	0
Enterococcus faecalis YM11-6	Dairy	OG1RF_10869	Adherence	99.1	2902	26	0
Enterococcus faecalis YM11-6	Dairy	OG1RF_10878	Adherence	97.88	378	8	0
Enterococcus faecalis YM11-6	Dairy	OG1RF_12303	Biofilm formation	99.23	3119	24	0
Enterococcus faecalis YM11-6	Dairy	salB	Adherence	100	312	0	3e-174
Enterococcus faecalis YM39-2	Dairy	ace	Adherence	96.76	1574	51	0
Enterococcus faecalis YM39-2	Dairy	asa1	Adherence	98.07	2745	53	0
Enterococcus faecalis YM39-2	Dairy	bopD	Biofilm formation	99.21	1011	8	0
Enterococcus faecalis YM39-2	Dairy	cdsA	Antiphagocytosis	99.38	801	5	0
Enterococcus faecalis YM39-2	Dairy	cpsB	Antiphagocytosis	99.13	801	7	0
Enterococcus faecalis YM39-2	Dairy	cylB	Toxin	99.59	1713	7	0
Enterococcus faecalis YM39-2	Dairy	cylM	Toxin	99.73	1857	5	0
Enterococcus faecalis YM39-2	Dairy	ebpA	Adherence	99.38	2902	18	0
Enterococcus faecalis YM39-2	Dairy	EF0149	Adherence	95.89	1994	82	0
Enterococcus faecalis YM39-2	Dairy	EF0485	Adherence	95.84	1994	83	0
Enterococcus faecalis YM39-2	Dairy	EF0818	Exoenzyme	99.1	3015	27	0
Enterococcus faecalis YM39-2	Dairy	EF3023	Exoenzyme	99.26	2032	15	0
Enterococcus faecalis YM39-2	Dairy	efaA	Adherence	99.15	470	4	0
Enterococcus faecalis YM39-2	Dairy	EFD32_0629	Exoenzyme	99.17	3015	25	0
Enterococcus faecalis YM39-2	Dairy	EFD32_0765	Biofilm formation	99.11	1011	9	0
Enterococcus faecalis YM39-2	Dairy	EFD32_2606	Exoenzyme	99.36	2032	13	0
Enterococcus faecalis YM39-2	Dairy	fss1	Adherence	98.31	5964	101	0
Enterococcus faecalis YM39-2	Dairy	fss2	Adherence	95.6	1340	59	0
Enterococcus faecalis YM39-2	Dairy	gelE	Exoenzyme	98.96	1532	16	0
Enterococcus faecalis YM39-2	Dairy	OG1RF_10550	Exoenzyme	99.17	3015	25	0
Enterococcus faecalis YM39-2	Dairy	OG1RF_10680	Biofilm formation	99.41	1011	6	0
Enterococcus faecalis YM39-2	Dairy	OG1RF_10869	Adherence	99.04	2902	28	0
Enterococcus faecalis YM39-2	Dairy	OG1RF_10878	Adherence	96.65	1581	53	0
Enterococcus faecalis YM39-2	Dairy	OG1RF_11679	Adherence	99.36	470	3	0
Enterococcus faecalis YM39-2	Dairy	OG1RF_12303	Biofilm formation	99.32	2057	14	0
Enterococcus faecalis YM39-2	Dairy	salB	Adherence	98.17	327	6	4e-169
Enterococcus faecalis 62	Faeces	ace	Adherence	97.69	1299	30	0
Enterococcus faecalis 62	Faeces	asa1	Adherence	96.79	1994	64	0
Enterococcus faecalis 62	Faeces	bopD	Biofilm formation	99.11	1011	9	0
Enterococcus faecalis 62	Faeces	cpsA	Antiphagocytosis	99.62	790	3	0
Enterococcus faecalis 62	Faeces	cpsB	Antiphagocytosis	99.5	801	4	0
Enterococcus faecalis 62	Faeces	ebpA	Adherence	99.93	2902	2	0
Enterococcus faecalis 62	Faeces	ebpB	Adherence	99.08	1084	10	0
Enterococcus faecalis 62	Faeces	ebpC	Adherence	99.46	928	5	0
Enterococcus faecalis 62	Faeces	EF0149	Adherence	96.26	2007	75	0
Enterococcus faecalis 62	Faeces	EF0485	Adherence	96.9	2939	91	0
Enterococcus faecalis 62	Faeces	EF3023	Exoenzyme	99.16	3220	27	0
Enterococcus faecalis 62	Faeces	efaA	Adherence	99.36	470	3	0
Enterococcus faecalis 62	Faeces	esp	Adherence	99.29	2659	19	0
Enterococcus faecalis 62	Faeces	fsrC	Quorum sensing system	99.27	827	6	0
Enterococcus faecalis 62	Faeces	fss1	Adherence	98.66	5964	80	0
Enterococcus faecalis 62	Faeces	fss2	Adherence	95.28	1335	63	0
Enterococcus faecalis 62	Faeces	fss3	Adherence	99.16	2373	20	0
Enterococcus faecalis 62	Faeces	gelE	Exoenzyme	99.02	1532	15	0
Enterococcus faecalis 62	Faeces	prgB/asc10	Adherence	97.24	2939	81	0
Enterococcus faecalis 62	Faeces	sprE	Exoenzyme	98.48	855	13	0
Enterococcus faecalis 62	Faeces	srtC	Adherence	99.13	575	5	0
Enterococcus faecalis D32	Faeces	ace	Adherence	98.86	5964	68	0
Enterococcus faecalis D32	Faeces	bopD	Biofilm formation	100	3857	0	0
Enterococcus faecalis D32	Faeces	cdsA	Antiphagocytosis	98.44	3857	60	0
Enterococcus faecalis D32	Faeces	cpsA	Antiphagocytosis	98.78	3445	42	0
Enterococcus faecalis D32	Faeces	cpsB	Antiphagocytosis	100	3015	0	0
Enterococcus faecalis D32	Faeces	ebpA	Adherence	99.34	3015	20	0
Enterococcus faecalis D32	Faeces	ebpB	Adherence	100	2902	0	0
Enterococcus faecalis D32	Faeces	ebpC	Adherence	99.48	2902	15	0
Enterococcus faecalis D32	Faeces	EF0818	Exoenzyme	96.59	2025	69	0
Enterococcus faecalis D32	Faeces	EF3023	Exoenzyme	98.76	1532	19	0
Enterococcus faecalis D32	Faeces	efaA	Adherence	100	1529	0	0
Enterococcus faecalis D32	Faeces	efaC	Adherence	100	1084	0	0
Enterococcus faecalis D32	Faeces	EFD32_0629	Exoenzyme	99.35	1084	7	0
Enterococcus faecalis D32	Faeces	EFD32_0765	Biofilm formation	100	1011	0	0
Enterococcus faecalis D32	Faeces	EFD32_2102	Antiphagocytosis	96.35	877	32	0
Enterococcus faecalis D32	Faeces	EFD32_2606	Exoenzyme	100	874	0	0
Enterococcus faecalis D32	Faeces	fsrA	Quorum sensing system	99.43	874	5	0
Enterococcus faecalis D32	Faeces	fsrB	Quorum sensing system	98.83	855	10	0
Enterococcus faecalis D32	Faeces	fsrC	Quorum sensing system	99.52	827	4	0
Enterococcus faecalis D32	Faeces	fss1	Adherence	99.62	790	3	0
Enterococcus faecalis D32	Faeces	fss2	Adherence	100	744	0	0
Enterococcus faecalis D32	Faeces	gelE	Exoenzyme	99.2	625	5	0
Enterococcus faecalis D32	Faeces	OG1RF_10550	Exoenzyme	99.13	575	5	0
Enterococcus faecalis D32	Faeces	OG1RF_10680	Biofilm formation	98.96	575	6	0
Enterococcus faecalis D32	Faeces	OG1RF_10869	Adherence	100	470	0	0
Enterococcus faecalis D32	Faeces	OG1RF_10870	Adherence	99.15	470	4	0
Enterococcus faecalis D32	Faeces	OG1RF_10871	Adherence	100	457	0	0
Enterococcus faecalis D32	Faeces	OG1RF_10872	Adherence	98.47	457	7	0
Enterococcus faecalis D32	Faeces	OG1RF_10878	Adherence	99.78	452	1	0
Enterococcus faecalis D32	Faeces	OG1RF_11679	Adherence	99.12	452	4	0
Enterococcus faecalis D32	Faeces	OG1RF_12303	Biofilm formation	98.84	432	5	0
Enterococcus faecalis D32	Faeces	salA	Adherence	100	396	0	0
Enterococcus faecalis D32	Faeces	salB	Adherence	96.2	368	14	0
Enterococcus faecalis D32	Faeces	sprE	Exoenzyme	100	345	0	0
Enterococcus faecalis D32	Faeces	srtC	Adherence	100	345	0	0
Enterococcus faecalis D32	Faeces	uppS	Antiphagocytosis	100	312	0	0
Enterococcus faecalis DORA_14	Faeces	ace	Adherence	97.68	2025	47	0
Enterococcus faecalis DORA_14	Faeces	asa1	Adherence	96.71	1338	44	0
Enterococcus faecalis DORA_14	Faeces	bopD	Biofilm formation	99.01	1011	10	0
Enterococcus faecalis DORA_14	Faeces	cdsA	Antiphagocytosis	99.25	801	6	0
Enterococcus faecalis DORA_14	Faeces	cpsA	Antiphagocytosis	99.11	790	7	0
Enterococcus faecalis DORA_14	Faeces	cpsB	Antiphagocytosis	99	801	8	0
Enterococcus faecalis DORA_14	Faeces	ebpA	Adherence	98.83	2902	34	0
Enterococcus faecalis DORA_14	Faeces	ebpB	Adherence	99	1402	14	0
Enterococcus faecalis DORA_14	Faeces	ebpC	Adherence	99.35	928	6	0
Enterococcus faecalis DORA_14	Faeces	EF0149	Adherence	96.94	1338	41	0
Enterococcus faecalis DORA_14	Faeces	EF0818	Exoenzyme	99.17	3015	25	0
Enterococcus faecalis DORA_14	Faeces	efaA	Adherence	99.79	470	1	0
Enterococcus faecalis DORA_14	Faeces	EFD32_0629	Exoenzyme	99.24	3015	23	0
Enterococcus faecalis DORA_14	Faeces	EFD32_0765	Biofilm formation	99.11	1011	9	0
Enterococcus faecalis DORA_14	Faeces	EFD32_2101	Antiphagocytosis	99.25	801	6	0
Enterococcus faecalis DORA_14	Faeces	EFD32_2102	Antiphagocytosis	98.99	790	8	0
Enterococcus faecalis DORA_14	Faeces	fsrA	Quorum sensing system	99.04	732	7	0
Enterococcus faecalis DORA_14	Faeces	fsrB	Quorum sensing system	99.54	432	2	0
Enterococcus faecalis DORA_14	Faeces	fsrC	Quorum sensing system	98.91	827	9	0
Enterococcus faecalis DORA_14	Faeces	fss1	Adherence	98.41	5964	95	0
Enterococcus faecalis DORA_14	Faeces	fss2	Adherence	98.74	1746	22	0
Enterococcus faecalis DORA_14	Faeces	gelE	Exoenzyme	99.02	1530	15	0
Enterococcus faecalis DORA_14	Faeces	OG1RF_10550	Exoenzyme	99.24	3015	23	0
Enterococcus faecalis DORA_14	Faeces	OG1RF_10680	Biofilm formation	99.6	1011	4	0
Enterococcus faecalis DORA_14	Faeces	OG1RF_10869	Adherence	98.83	2902	34	0
Enterococcus faecalis DORA_14	Faeces	OG1RF_10870	Adherence	99	1402	14	0
Enterococcus faecalis DORA_14	Faeces	OG1RF_10871	Adherence	99.35	928	6	0
Enterococcus faecalis DORA_14	Faeces	OG1RF_10872	Adherence	99.29	565	4	0
Enterococcus faecalis DORA_14	Faeces	OG1RF_10878	Adherence	96.54	2025	70	0
Enterococcus faecalis DORA_14	Faeces	OG1RF_11679	Adherence	100	470	0	0
Enterococcus faecalis DORA_14	Faeces	prgB/asc10	Adherence	96.49	1338	47	0
Enterococcus faecalis DORA_14	Faeces	salA	Adherence	98.4	624	7	0
Enterococcus faecalis DORA_14	Faeces	salB	Adherence	100	312	0	3e-176
Enterococcus faecalis DORA_14	Faeces	sprE	Exoenzyme	99.42	855	5	0
Enterococcus faecalis DORA_14	Faeces	srtC	Adherence	99.47	565	3	0
Enterococcus faecalis DORA_14	Faeces	uppS	Antiphagocytosis	98.86	790	9	0
Enterococcus faecalis E1Sol	Faeces	bopD	Biofilm formation	99.31	1011	7	0
Enterococcus faecalis E1Sol	Faeces	ebpA	Adherence	99.09	2959	27	0
Enterococcus faecalis E1Sol	Faeces	EF3023	Exoenzyme	98.65	3638	48	0
Enterococcus faecalis E1Sol	Faeces	EFD32_0765	Biofilm formation	99.41	1011	6	0
Enterococcus faecalis E1Sol	Faeces	EFD32_2606	Exoenzyme	98.46	3638	55	0
Enterococcus faecalis E1Sol	Faeces	fss1	Adherence	98.07	5964	115	0
Enterococcus faecalis E1Sol	Faeces	OG1RF_10680	Biofilm formation	99.7	1011	3	0
Enterococcus faecalis E1Sol	Faeces	OG1RF_10869	Adherence	99.09	2959	27	0
Enterococcus faecalis E1Sol	Faeces	OG1RF_12303	Biofilm formation	99.07	3446	31	0
Enterococcus faecalis PC1.1	Faeces	ace	Adherence	96.99	2025	61	0
Enterococcus faecalis PC1.1	Faeces	bopD	Biofilm formation	99.11	1011	9	0
Enterococcus faecalis PC1.1	Faeces	cdsA	Antiphagocytosis	99	801	8	0
Enterococcus faecalis PC1.1	Faeces	cpsA	Antiphagocytosis	99.62	790	3	0
Enterococcus faecalis PC1.1	Faeces	cpsB	Antiphagocytosis	99.5	801	4	0
Enterococcus faecalis PC1.1	Faeces	ebpA	Adherence	99.41	2902	17	0
Enterococcus faecalis PC1.1	Faeces	ebpB	Adherence	99.35	1084	7	0
Enterococcus faecalis PC1.1	Faeces	ebpC	Adherence	100	928	0	0
Enterococcus faecalis PC1.1	Faeces	EF0818	Exoenzyme	99.24	3015	23	0
Enterococcus faecalis PC1.1	Faeces	EF3023	Exoenzyme	98.44	3857	60	0
Enterococcus faecalis PC1.1	Faeces	efaA	Adherence	99.15	470	4	0
Enterococcus faecalis PC1.1	Faeces	EFD32_0629	Exoenzyme	99.27	3015	22	0
Enterococcus faecalis PC1.1	Faeces	EFD32_0765	Biofilm formation	100	1011	0	0
Enterococcus faecalis PC1.1	Faeces	EFD32_2101	Antiphagocytosis	100	801	0	0
Enterococcus faecalis PC1.1	Faeces	EFD32_2102	Antiphagocytosis	100	790	0	0
Enterococcus faecalis PC1.1	Faeces	EFD32_2606	Exoenzyme	99.95	3857	2	0
Enterococcus faecalis PC1.1	Faeces	fsrA	Quorum sensing system	100	744	0	0
Enterococcus faecalis PC1.1	Faeces	fsrB	Quorum sensing system	100	432	0	0
Enterococcus faecalis PC1.1	Faeces	fss1	Adherence	98.64	5964	81	0
Enterococcus faecalis PC1.1	Faeces	fss2	Adherence	98.73	944	12	0
Enterococcus faecalis PC1.1	Faeces	gelE	Exoenzyme	100	1530	0	0
Enterococcus faecalis PC1.1	Faeces	OG1RF_10550	Exoenzyme	99.6	3015	12	0
Enterococcus faecalis PC1.1	Faeces	OG1RF_10680	Biofilm formation	99.31	1011	7	0
Enterococcus faecalis PC1.1	Faeces	OG1RF_10869	Adherence	99.48	2902	15	0
Enterococcus faecalis PC1.1	Faeces	OG1RF_10870	Adherence	99.63	1084	4	0
Enterococcus faecalis PC1.1	Faeces	OG1RF_10871	Adherence	99.35	928	6	0
Enterococcus faecalis PC1.1	Faeces	OG1RF_10872	Adherence	99.13	575	5	0
Enterococcus faecalis PC1.1	Faeces	OG1RF_10878	Adherence	96.59	2025	69	0
Enterococcus faecalis PC1.1	Faeces	OG1RF_11679	Adherence	99.36	470	3	0
Enterococcus faecalis PC1.1	Faeces	OG1RF_12303	Biofilm formation	98.77	3420	42	0
Enterococcus faecalis PC1.1	Faeces	salA	Adherence	99.2	625	5	0
Enterococcus faecalis PC1.1	Faeces	salB	Adherence	100	312	0	3e-176
Enterococcus faecalis PC1.1	Faeces	sprE	Exoenzyme	100	855	0	0
Enterococcus faecalis PC1.1	Faeces	srtC	Adherence	98.96	575	6	0
Enterococcus faecalis PC1.1	Faeces	uppS	Antiphagocytosis	99.87	790	1	0
Enterococcus faecalis Symbioflor 1	Faeces	ace	Adherence	97.93	1158	24	0
Enterococcus faecalis Symbioflor 1	Faeces	asa1	Adherence	95.66	1128	49	0
Enterococcus faecalis Symbioflor 1	Faeces	bopD	Biofilm formation	99.21	1011	8	0
Enterococcus faecalis Symbioflor 1	Faeces	cpsA	Antiphagocytosis	99.24	790	6	0
Enterococcus faecalis Symbioflor 1	Faeces	cpsB	Antiphagocytosis	99.13	801	7	0
Enterococcus faecalis Symbioflor 1	Faeces	ebpA	Adherence	99.52	2902	14	0
Enterococcus faecalis Symbioflor 1	Faeces	ebpB	Adherence	99.26	1084	8	0
Enterococcus faecalis Symbioflor 1	Faeces	ebpC	Adherence	99.46	928	5	0
Enterococcus faecalis Symbioflor 1	Faeces	EF0149	Adherence	95.92	1128	46	0
Enterococcus faecalis Symbioflor 1	Faeces	EF0485	Adherence	96.19	1128	43	0
Enterococcus faecalis Symbioflor 1	Faeces	EF3023	Exoenzyme	99.18	3637	30	0
Enterococcus faecalis Symbioflor 1	Faeces	efaA	Adherence	99.15	470	4	0
Enterococcus faecalis Symbioflor 1	Faeces	fss1	Adherence	98.44	5964	93	0
Enterococcus faecalis Symbioflor 1	Faeces	fss2	Adherence	98.57	1746	25	0
Enterococcus faecalis Symbioflor 1	Faeces	prgB/asc10	Adherence	100	1128	0	0
Enterococcus faecalis Symbioflor 1	Faeces	srtC	Adherence	99.12	565	5	0
Enterococcus faecalis TX0104	Faeces	asa1	Adherence	97.88	566	12	0
Enterococcus faecalis TX0104	Faeces	bopD	Biofilm formation	99.41	1011	6	0
Enterococcus faecalis TX0104	Faeces	cpsE	Antiphagocytosis	97.76	2459	55	0
Enterococcus faecalis TX0104	Faeces	cpsG	Antiphagocytosis	98.9	2454	27	0
Enterococcus faecalis TX0104	Faeces	ebpA	Adherence	99.21	3312	26	0
Enterococcus faecalis TX0104	Faeces	ecbA	Adherence	99.91	2257	2	0
Enterococcus faecalis TX0104	Faeces	EF0149	Adherence	97.39	690	18	0
Enterococcus faecalis TX0104	Faeces	EF0485	Adherence	95.94	690	28	0
Enterococcus faecalis TX0104	Faeces	EF0818	Exoenzyme	99	3015	30	0
Enterococcus faecalis TX0104	Faeces	efaA	Adherence	100	470	0	0
Enterococcus faecalis TX0104	Faeces	EFD32_0629	Exoenzyme	99.27	3015	22	0
Enterococcus faecalis TX0104	Faeces	EFD32_0765	Biofilm formation	99.31	1011	7	0
Enterococcus faecalis TX0104	Faeces	fss1	Adherence	96.75	5964	194	0
Enterococcus faecalis TX0104	Faeces	fss2	Adherence	99.14	1746	15	0
Enterococcus faecalis TX0104	Faeces	fss3	Adherence	100	1416	0	0
Enterococcus faecalis TX0104	Faeces	OG1RF_10550	Exoenzyme	99.07	3015	28	0
Enterococcus faecalis TX0104	Faeces	OG1RF_10680	Biofilm formation	99.6	1011	4	0
Enterococcus faecalis TX0104	Faeces	OG1RF_10869	Adherence	99.03	3312	32	0
Enterococcus faecalis TX0104	Faeces	OG1RF_11679	Adherence	99.79	470	1	0
Enterococcus faecalis TX0104	Faeces	prgB/asc10	Adherence	96.09	690	27	0
Enterococcus faecalis TX0104	Faeces	salA	Adherence	98.73	630	5	0
Enterococcus faecalis TX0104	Faeces	salB	Adherence	97.28	331	9	3e-164
Enterococcus faecalis TX1302	Faeces	asa1	Adherence	98.11	2745	52	0
Enterococcus faecalis TX1302	Faeces	bopD	Biofilm formation	99.11	1011	9	0
Enterococcus faecalis TX1302	Faeces	cpsB	Antiphagocytosis	99.5	801	4	0
Enterococcus faecalis TX1302	Faeces	cylM	Toxin	99.73	1857	5	0
Enterococcus faecalis TX1302	Faeces	ebpA	Adherence	99.41	2902	17	0
Enterococcus faecalis TX1302	Faeces	EF0485	Adherence	96.44	1994	71	0
Enterococcus faecalis TX1302	Faeces	EF0818	Exoenzyme	99.2	3015	24	0
Enterococcus faecalis TX1302	Faeces	EF3023	Exoenzyme	99.35	3097	20	0
Enterococcus faecalis TX1302	Faeces	efaA	Adherence	99.57	470	2	0
Enterococcus faecalis TX1302	Faeces	EFD32_0629	Exoenzyme	99.24	3015	23	0
Enterococcus faecalis TX1302	Faeces	EFD32_0765	Biofilm formation	100	1011	0	0
Enterococcus faecalis TX1302	Faeces	EFD32_2101	Antiphagocytosis	100	801	0	0
Enterococcus faecalis TX1302	Faeces	EFD32_2606	Exoenzyme	99	3097	31	0
Enterococcus faecalis TX1302	Faeces	fss1	Adherence	98.36	5964	98	0
Enterococcus faecalis TX1302	Faeces	fss2	Adherence	96.35	1368	50	0
Enterococcus faecalis TX1302	Faeces	gelE	Exoenzyme	98.63	1531	21	0
Enterococcus faecalis TX1302	Faeces	OG1RF_10550	Exoenzyme	99.57	3015	13	0
Enterococcus faecalis TX1302	Faeces	OG1RF_10680	Biofilm formation	99.31	1011	7	0
Enterococcus faecalis TX1302	Faeces	OG1RF_10869	Adherence	99.48	2902	15	0
Enterococcus faecalis TX1302	Faeces	OG1RF_11679	Adherence	99.79	470	1	0
Enterococcus faecalis TX1302	Faeces	OG1RF_12303	Biofilm formation	99.23	3122	24	0
Enterococcus faecalis TX1302	Faeces	salB	Adherence	100	319	0	2e-178
Enterococcus faecalis TX1322	Faeces	asa1	Adherence	95.84	1994	83	0
Enterococcus faecalis TX1322	Faeces	ebpA	Adherence	99.06	3312	31	0
Enterococcus faecalis TX1322	Faeces	EF0149	Adherence	96.15	1998	77	0
Enterococcus faecalis TX1322	Faeces	esp	Adherence	99.29	2659	19	0
Enterococcus faecalis TX1322	Faeces	fss1	Adherence	98.71	5964	77	0
Enterococcus faecalis TX1322	Faeces	OG1RF_10869	Adherence	99.31	3312	23	0
Enterococcus faecalis TX1322	Faeces	prgB/asc10	Adherence	97.2	1998	56	0
Enterococcus faecalis TX1322	Faeces	salA	Adherence	98.56	625	9	0
Enterococcus faecalis TX1322	Faeces	salB	Adherence	96.47	849	11	0
Enterococcus faecalis TX1341	Faeces	asa1	Adherence	95.92	808	33	0
Enterococcus faecalis TX1341	Faeces	bopD	Biofilm formation	99.9	1011	1	0
Enterococcus faecalis TX1341	Faeces	cpsD	Antiphagocytosis	100	1345	0	0
Enterococcus faecalis TX1341	Faeces	cpsE	Antiphagocytosis	99.19	2460	20	0
Enterococcus faecalis TX1341	Faeces	cpsG	Antiphagocytosis	99.84	2445	4	0
Enterococcus faecalis TX1341	Faeces	cylI	Toxin	96.41	557	20	0
Enterococcus faecalis TX1341	Faeces	ebpA	Adherence	99.07	2902	27	0
Enterococcus faecalis TX1341	Faeces	EF0149	Adherence	95.42	808	37	0
Enterococcus faecalis TX1341	Faeces	EF0485	Adherence	98.83	598	7	0
Enterococcus faecalis TX1341	Faeces	EF0818	Exoenzyme	99.9	3015	3	0
Enterococcus faecalis TX1341	Faeces	EF3023	Exoenzyme	99.39	3110	19	0
Enterococcus faecalis TX1341	Faeces	EFD32_0629	Exoenzyme	99.04	3015	29	0
Enterococcus faecalis TX1341	Faeces	EFD32_0765	Biofilm formation	99.21	1011	8	0
Enterococcus faecalis TX1341	Faeces	EFD32_2606	Exoenzyme	99.32	3110	21	0
Enterococcus faecalis TX1341	Faeces	fss1	Adherence	98.64	5964	76	0
Enterococcus faecalis TX1341	Faeces	fss2	Adherence	98.51	1746	26	0
Enterococcus faecalis TX1341	Faeces	gelE	Exoenzyme	98.96	1532	16	0
Enterococcus faecalis TX1341	Faeces	OG1RF_10550	Exoenzyme	99.3	3015	21	0
Enterococcus faecalis TX1341	Faeces	OG1RF_10680	Biofilm formation	99.31	1011	7	0
Enterococcus faecalis TX1341	Faeces	OG1RF_10869	Adherence	99.55	2902	13	0
Enterococcus faecalis TX1341	Faeces	OG1RF_12303	Biofilm formation	99.43	3135	18	0
Enterococcus faecalis TX1341	Faeces	prgB/asc10	Adherence	98.14	808	15	0
Enterococcus faecalis TX1341	Faeces	salB	Adherence	96.36	605	10	0
Enterococcus faecalis TX1342	Faeces	ace	Adherence	97.68	1424	33	0
Enterococcus faecalis TX1342	Faeces	bopD	Biofilm formation	99.01	1011	10	0
Enterococcus faecalis TX1342	Faeces	cpsE	Antiphagocytosis	99.23	2459	19	0
Enterococcus faecalis TX1342	Faeces	cpsG	Antiphagocytosis	99.39	2445	15	0
Enterococcus faecalis TX1342	Faeces	ebpA	Adherence	99.04	2902	28	0
Enterococcus faecalis TX1342	Faeces	EF0818	Exoenzyme	99.77	3015	7	0
Enterococcus faecalis TX1342	Faeces	EF3023	Exoenzyme	99.32	3110	21	0
Enterococcus faecalis TX1342	Faeces	efaA	Adherence	99.57	470	2	0
Enterococcus faecalis TX1342	Faeces	EFD32_0629	Exoenzyme	99.04	3015	29	0
Enterococcus faecalis TX1342	Faeces	EFD32_0765	Biofilm formation	98.91	1011	11	0
Enterococcus faecalis TX1342	Faeces	EFD32_2606	Exoenzyme	99.45	3110	17	0
Enterococcus faecalis TX1342	Faeces	fss1	Adherence	98.76	5946	74	0
Enterococcus faecalis TX1342	Faeces	fss2	Adherence	98.68	1746	23	0
Enterococcus faecalis TX1342	Faeces	gelE	Exoenzyme	98.76	1532	19	0
Enterococcus faecalis TX1342	Faeces	OG1RF_10550	Exoenzyme	99.24	3015	23	0
Enterococcus faecalis TX1342	Faeces	OG1RF_10680	Biofilm formation	99.6	1011	4	0
Enterococcus faecalis TX1342	Faeces	OG1RF_10869	Adherence	99.45	2902	16	0
Enterococcus faecalis TX1342	Faeces	OG1RF_10878	Adherence	97.47	1424	36	0
Enterococcus faecalis TX1342	Faeces	OG1RF_11679	Adherence	99.79	470	1	0
Enterococcus faecalis TX1342	Faeces	OG1RF_12303	Biofilm formation	99.36	3135	20	0
Enterococcus faecalis TX1346	Faeces	ace	Adherence	96.46	1722	61	0
Enterococcus faecalis TX1346	Faeces	asa1	Adherence	95.54	1994	89	0
Enterococcus faecalis TX1346	Faeces	bopD	Biofilm formation	99.31	1011	7	0
Enterococcus faecalis TX1346	Faeces	cdsA	Antiphagocytosis	99.38	801	5	0
Enterococcus faecalis TX1346	Faeces	cpsB	Antiphagocytosis	99.13	801	7	0
Enterococcus faecalis TX1346	Faeces	cpsD	Antiphagocytosis	99.48	1345	7	0
Enterococcus faecalis TX1346	Faeces	cpsE	Antiphagocytosis	99.84	2459	4	0
Enterococcus faecalis TX1346	Faeces	cpsG	Antiphagocytosis	99.35	2445	16	0
Enterococcus faecalis TX1346	Faeces	EF0485	Adherence	96.36	2939	107	0
Enterococcus faecalis TX1346	Faeces	efaA	Adherence	98.94	470	5	0
Enterococcus faecalis TX1346	Faeces	EFD32_0765	Biofilm formation	99.01	1011	10	0
Enterococcus faecalis TX1346	Faeces	fss1	Adherence	98.31	5964	101	0
Enterococcus faecalis TX1346	Faeces	fss2	Adherence	99.54	1746	8	0
Enterococcus faecalis TX1346	Faeces	OG1RF_10680	Biofilm formation	99.7	1011	3	0
Enterococcus faecalis TX1346	Faeces	OG1RF_10878	Adherence	95.88	1722	71	0
Enterococcus faecalis TX1346	Faeces	OG1RF_11679	Adherence	99.15	470	4	0
Enterococcus faecalis TX1346	Faeces	prgB/asc10	Adherence	99.97	2939	1	0
Enterococcus faecalis TX1346	Faeces	salA	Adherence	98.41	627	7	0
Enterococcus faecalis TX1346	Faeces	salB	Adherence	100	312	0	2e-174
Enterococcus faecalis TX1346	Faeces	sprE	Exoenzyme	99.85	651	1	0
Enterococcus faecalis TX2134	Faeces	asa1	Adherence	96.17	1855	71	0
Enterococcus faecalis TX2134	Faeces	bopD	Biofilm formation	98.81	1011	12	0
Enterococcus faecalis TX2134	Faeces	cpsD	Antiphagocytosis	98.74	1345	17	0
Enterococcus faecalis TX2134	Faeces	cpsE	Antiphagocytosis	99.39	2459	15	0
Enterococcus faecalis TX2134	Faeces	cpsG	Antiphagocytosis	99.55	2445	11	0
Enterococcus faecalis TX2134	Faeces	cylB	Toxin	99.59	1713	7	0
Enterococcus faecalis TX2134	Faeces	cylM	Toxin	99.73	1857	5	0
Enterococcus faecalis TX2134	Faeces	ebpA	Adherence	99.93	2902	2	0
Enterococcus faecalis TX2134	Faeces	EF0149	Adherence	95.59	1859	82	0
Enterococcus faecalis TX2134	Faeces	EF3023	Exoenzyme	99.87	3100	4	0
Enterococcus faecalis TX2134	Faeces	efaA	Adherence	99.77	444	1	0
Enterococcus faecalis TX2134	Faeces	EFD32_0765	Biofilm formation	98.91	1011	11	0
Enterococcus faecalis TX2134	Faeces	EFD32_2606	Exoenzyme	99.16	3100	26	0
Enterococcus faecalis TX2134	Faeces	esp	Adherence	99.32	2659	17	0
Enterococcus faecalis TX2134	Faeces	fss1	Adherence	98.32	5964	100	0
Enterococcus faecalis TX2134	Faeces	fss3	Adherence	99.2	2373	19	0
Enterococcus faecalis TX2134	Faeces	gelE	Exoenzyme	99.41	1529	9	0
Enterococcus faecalis TX2134	Faeces	OG1RF_10680	Biofilm formation	99.41	1011	6	0
Enterococcus faecalis TX2134	Faeces	OG1RF_10869	Adherence	99.1	2902	26	0
Enterococcus faecalis TX2134	Faeces	OG1RF_11679	Adherence	100	444	0	0
Enterococcus faecalis TX2134	Faeces	OG1RF_12303	Biofilm formation	99.65	3125	11	0
Enterococcus faecalis TX2134	Faeces	prgB/asc10	Adherence	97.1	1859	54	0
Enterococcus faecalis TX2134	Faeces	salB	Adherence	99.4	335	2	0
Enterococcus faecalis TX2137	Faeces	bopD	Biofilm formation	98.81	1011	12	0
Enterococcus faecalis TX2137	Faeces	cpsE	Antiphagocytosis	99.23	2460	19	0
Enterococcus faecalis TX2137	Faeces	cpsG	Antiphagocytosis	99.39	2445	15	0
Enterococcus faecalis TX2137	Faeces	cylB	Toxin	99.77	1713	4	0
Enterococcus faecalis TX2137	Faeces	cylM	Toxin	100	1857	0	0
Enterococcus faecalis TX2137	Faeces	ebpA	Adherence	99.48	2902	15	0
Enterococcus faecalis TX2137	Faeces	EF0149	Adherence	95.64	596	26	0
Enterococcus faecalis TX2137	Faeces	EF0485	Adherence	98.66	596	8	0
Enterococcus faecalis TX2137	Faeces	EF3023	Exoenzyme	99.05	3474	33	0
Enterococcus faecalis TX2137	Faeces	efaA	Adherence	99.36	470	3	0
Enterococcus faecalis TX2137	Faeces	EFD32_0765	Biofilm formation	98.91	1011	11	0
Enterococcus faecalis TX2137	Faeces	EFD32_2606	Exoenzyme	98.76	3474	43	0
Enterococcus faecalis TX2137	Faeces	esp	Adherence	99.91	2209	2	0
Enterococcus faecalis TX2137	Faeces	fss1	Adherence	99.08	5964	55	0
Enterococcus faecalis TX2137	Faeces	fss2	Adherence	98.74	1746	22	0
Enterococcus faecalis TX2137	Faeces	gelE	Exoenzyme	98.83	1532	18	0
Enterococcus faecalis TX2137	Faeces	OG1RF_10680	Biofilm formation	99.6	1011	4	0
Enterococcus faecalis TX2137	Faeces	OG1RF_10869	Adherence	99.21	2902	23	0
Enterococcus faecalis TX2137	Faeces	OG1RF_11679	Adherence	99.15	470	4	0
Enterococcus faecalis TX2137	Faeces	OG1RF_12303	Biofilm formation	98.96	3445	36	0
Enterococcus faecalis TX2137	Faeces	salB	Adherence	100	312	0	3e-174
Enterococcus faecalis TX4244	Faeces	bopD	Biofilm formation	98.81	1011	12	0
Enterococcus faecalis TX4244	Faeces	cpsB	Antiphagocytosis	99.63	801	3	0
Enterococcus faecalis TX4244	Faeces	ebpA	Adherence	99.41	2902	17	0
Enterococcus faecalis TX4244	Faeces	EF0818	Exoenzyme	99.27	3015	22	0
Enterococcus faecalis TX4244	Faeces	EF3023	Exoenzyme	99.39	3097	19	0
Enterococcus faecalis TX4244	Faeces	efaA	Adherence	100	470	0	0
Enterococcus faecalis TX4244	Faeces	EFD32_0629	Exoenzyme	99.24	3015	23	0
Enterococcus faecalis TX4244	Faeces	EFD32_0765	Biofilm formation	98.91	1011	11	0
Enterococcus faecalis TX4244	Faeces	EFD32_2101	Antiphagocytosis	99.63	801	3	0
Enterococcus faecalis TX4244	Faeces	EFD32_2606	Exoenzyme	99.19	3097	25	0
Enterococcus faecalis TX4244	Faeces	fss1	Adherence	98.57	5964	85	0
Enterococcus faecalis TX4244	Faeces	fss2	Adherence	95.51	1335	60	0
Enterococcus faecalis TX4244	Faeces	gelE	Exoenzyme	98.63	1532	21	0
Enterococcus faecalis TX4244	Faeces	OG1RF_10550	Exoenzyme	99.3	3015	21	0
Enterococcus faecalis TX4244	Faeces	OG1RF_10680	Biofilm formation	99.41	1011	6	0
Enterococcus faecalis TX4244	Faeces	OG1RF_10869	Adherence	99.28	2902	21	0
Enterococcus faecalis TX4244	Faeces	OG1RF_11679	Adherence	99.79	470	1	0
Enterococcus faecalis TX4244	Faeces	OG1RF_12303	Biofilm formation	99.42	3122	18	0
Enterococcus faecalis TX4244	Faeces	salB	Adherence	100	319	0	4e-178
Enterococcus faecalis X98	Faeces	asa1	Adherence	97.34	2745	73	0
Enterococcus faecalis X98	Faeces	cylM	Toxin	99.73	1857	5	0
Enterococcus faecalis X98	Faeces	ebpA	Adherence	99.93	2902	2	0
Enterococcus faecalis X98	Faeces	EF0149	Adherence	96.04	1994	79	0
Enterococcus faecalis X98	Faeces	EF0818	Exoenzyme	99.57	3015	13	0
Enterococcus faecalis X98	Faeces	EFD32_0629	Exoenzyme	99.14	3015	26	0
Enterococcus faecalis X98	Faeces	fss1	Adherence	98.66	5964	80	0
Enterococcus faecalis X98	Faeces	OG1RF_10550	Exoenzyme	99.27	3015	22	0
Enterococcus faecalis X98	Faeces	OG1RF_10869	Adherence	99.1	2902	26	0
Enterococcus faecalis X98	Faeces	salA	Adherence	99.05	630	6	0
Enterococcus faecalis ATCC 29200	Urine	asa1	Adherence	96.79	1994	64	0
Enterococcus faecalis ATCC 29200	Urine	ebpA	Adherence	99.93	2902	2	0
Enterococcus faecalis ATCC 29200	Urine	EF0149	Adherence	96.15	1998	77	0
Enterococcus faecalis ATCC 29200	Urine	EF0818	Exoenzyme	99.57	3015	13	0
Enterococcus faecalis ATCC 29200	Urine	EF3023	Exoenzyme	98.92	3440	37	0
Enterococcus faecalis ATCC 29200	Urine	EFD32_0629	Exoenzyme	99.14	3015	26	0
Enterococcus faecalis ATCC 29200	Urine	EFD32_2606	Exoenzyme	98.87	3440	39	0
Enterococcus faecalis ATCC 29200	Urine	fss1	Adherence	98.21	5964	107	0
Enterococcus faecalis ATCC 29200	Urine	OG1RF_10550	Exoenzyme	99.27	3015	22	0
Enterococcus faecalis ATCC 29200	Urine	OG1RF_10869	Adherence	99.1	2902	26	0
Enterococcus faecalis ATCC 29200	Urine	OG1RF_12303	Biofilm formation	98.9	3445	38	0
Enterococcus faecalis ATCC 29200	Urine	prgB/asc10	Adherence	96.35	1998	73	0
Enterococcus faecalis HH22	Urine	asa1	Adherence	99.75	797	1	0
Enterococcus faecalis HH22	Urine	cpsE	Antiphagocytosis	100	2460	0	0
Enterococcus faecalis HH22	Urine	cpsG	Antiphagocytosis	100	2445	0	0
Enterococcus faecalis HH22	Urine	cylI	Toxin	97.11	415	11	0
Enterococcus faecalis HH22	Urine	ebpA	Adherence	99.93	2902	2	0
Enterococcus faecalis HH22	Urine	ecbA	Adherence	99.91	2234	2	0
Enterococcus faecalis HH22	Urine	EF0149	Adherence	95.7	628	24	0
Enterococcus faecalis HH22	Urine	EF0485	Adherence	98.44	578	8	0
Enterococcus faecalis HH22	Urine	EF0818	Exoenzyme	100	2583	0	0
Enterococcus faecalis HH22	Urine	EF3023	Exoenzyme	100	3065	0	0
Enterococcus faecalis HH22	Urine	efaA	Adherence	99.79	470	1	0
Enterococcus faecalis HH22	Urine	EFD32_0629	Exoenzyme	98.95	2583	27	0
Enterococcus faecalis HH22	Urine	EFD32_2606	Exoenzyme	99.12	3065	27	0
Enterococcus faecalis HH22	Urine	fss1	Adherence	100	5946	0	0
Enterococcus faecalis HH22	Urine	fss3	Adherence	100	1392	0	0
Enterococcus faecalis HH22	Urine	OG1RF_10550	Exoenzyme	99.23	2583	20	0
Enterococcus faecalis HH22	Urine	OG1RF_10869	Adherence	99.1	2902	26	0
Enterococcus faecalis HH22	Urine	OG1RF_12303	Biofilm formation	99.71	3090	9	0
Enterococcus faecalis HH22	Urine	prgB/asc10	Adherence	96.34	628	20	0
Enterococcus faecalis HH22	Urine	salB	Adherence	100	583	0	0
Enterococcus faecalis HS0914	Urine	ace	Adherence	96.69	1722	57	0
Enterococcus faecalis HS0914	Urine	bopD	Biofilm formation	98.71	1011	13	0
Enterococcus faecalis HS0914	Urine	cdsA	Antiphagocytosis	99.38	801	5	0
Enterococcus faecalis HS0914	Urine	cpsA	Antiphagocytosis	99.24	790	6	0
Enterococcus faecalis HS0914	Urine	cpsB	Antiphagocytosis	99.38	801	5	0
Enterococcus faecalis HS0914	Urine	cpsC	Antiphagocytosis	99.91	1170	1	0
Enterococcus faecalis HS0914	Urine	cpsD	Antiphagocytosis	100	1345	0	0
Enterococcus faecalis HS0914	Urine	cpsE	Antiphagocytosis	100	2460	0	0
Enterococcus faecalis HS0914	Urine	cpsF	Antiphagocytosis	99.77	852	2	0
Enterococcus faecalis HS0914	Urine	cpsG	Antiphagocytosis	99.84	2454	4	0
Enterococcus faecalis HS0914	Urine	cpsI	Antiphagocytosis	99.65	1140	4	0
Enterococcus faecalis HS0914	Urine	cpsJ	Antiphagocytosis	98.88	1344	15	0
Enterococcus faecalis HS0914	Urine	cpsK	Antiphagocytosis	100	813	0	0
Enterococcus faecalis HS0914	Urine	cylB	Toxin	99.77	1714	4	0
Enterococcus faecalis HS0914	Urine	cylM	Toxin	100	1857	0	0
Enterococcus faecalis HS0914	Urine	ebpA	Adherence	99.28	2902	21	0
Enterococcus faecalis HS0914	Urine	ebpB	Adherence	99.36	1402	9	0
Enterococcus faecalis HS0914	Urine	ebpC	Adherence	99.57	928	4	0
Enterococcus faecalis HS0914	Urine	efaA	Adherence	99.36	470	3	0
Enterococcus faecalis HS0914	Urine	EFD32_0765	Biofilm formation	98.81	1011	12	0
Enterococcus faecalis HS0914	Urine	EFD32_2101	Antiphagocytosis	99.38	801	5	0
Enterococcus faecalis HS0914	Urine	EFD32_2102	Antiphagocytosis	99.62	790	3	0
Enterococcus faecalis HS0914	Urine	esp	Adherence	100	861	0	0
Enterococcus faecalis HS0914	Urine	fsrA	Quorum sensing system	99.73	732	2	0
Enterococcus faecalis HS0914	Urine	fsrB	Quorum sensing system	99.07	432	4	0
Enterococcus faecalis HS0914	Urine	fsrC	Quorum sensing system	99.76	827	2	0
Enterococcus faecalis HS0914	Urine	fss1	Adherence	98.56	5964	86	0
Enterococcus faecalis HS0914	Urine	fss2	Adherence	98.63	1746	24	0
Enterococcus faecalis HS0914	Urine	gelE	Exoenzyme	99.54	1530	7	0
Enterococcus faecalis HS0914	Urine	OG1RF_10680	Biofilm formation	99.31	1011	7	0
Enterococcus faecalis HS0914	Urine	OG1RF_10869	Adherence	99.69	2902	9	0
Enterococcus faecalis HS0914	Urine	OG1RF_10870	Adherence	99.07	1402	13	0
Enterococcus faecalis HS0914	Urine	OG1RF_10871	Adherence	98.92	928	10	0
Enterococcus faecalis HS0914	Urine	OG1RF_10872	Adherence	99.3	575	4	0
Enterococcus faecalis HS0914	Urine	OG1RF_10878	Adherence	96.11	1722	67	0
Enterococcus faecalis HS0914	Urine	OG1RF_11679	Adherence	99.57	470	2	0
Enterococcus faecalis HS0914	Urine	salA	Adherence	98.4	625	7	0
Enterococcus faecalis HS0914	Urine	salB	Adherence	96.27	616	11	0
Enterococcus faecalis HS0914	Urine	sprE	Exoenzyme	99.18	855	7	0
Enterococcus faecalis HS0914	Urine	srtC	Adherence	99.48	575	3	0
Enterococcus faecalis HS0914	Urine	uppS	Antiphagocytosis	99.49	790	4	0
Enterococcus faecalis T11	Urine	ebpA	Adherence	99.93	2902	2	0
Enterococcus faecalis T11	Urine	EF0149	Adherence	97.27	1868	51	0
Enterococcus faecalis T11	Urine	EF0485	Adherence	97.21	2800	78	0
Enterococcus faecalis T11	Urine	EF0818	Exoenzyme	99.93	3015	2	0
Enterococcus faecalis T11	Urine	EFD32_0629	Exoenzyme	99.07	3015	28	0
Enterococcus faecalis T11	Urine	fss1	Adherence	98.36	5964	98	0
Enterococcus faecalis T11	Urine	OG1RF_10550	Exoenzyme	99.34	3015	20	0
Enterococcus faecalis T11	Urine	OG1RF_10869	Adherence	99.1	2902	26	0
Enterococcus faecalis T11	Urine	prgB/asc10	Adherence	96.82	2800	89	0
Enterococcus faecalis T11	Urine	salA	Adherence	98.88	627	4	0
Enterococcus faecalis T2	Urine	ace	Adherence	98.64	955	13	0
Enterococcus faecalis T2	Urine	asa1	Adherence	95.35	709	33	0
Enterococcus faecalis T2	Urine	bopD	Biofilm formation	99.01	1011	10	0
Enterococcus faecalis T2	Urine	cdsA	Antiphagocytosis	99.25	801	6	0
Enterococcus faecalis T2	Urine	cpsA	Antiphagocytosis	99.24	790	6	0
Enterococcus faecalis T2	Urine	cpsB	Antiphagocytosis	99.5	801	4	0
Enterococcus faecalis T2	Urine	cpsC	Antiphagocytosis	98.03	1170	23	0
Enterococcus faecalis T2	Urine	cpsD	Antiphagocytosis	99.48	1345	7	0
Enterococcus faecalis T2	Urine	cpsE	Antiphagocytosis	99.84	2460	4	0
Enterococcus faecalis T2	Urine	cpsF	Antiphagocytosis	99.65	852	3	0
Enterococcus faecalis T2	Urine	cpsG	Antiphagocytosis	99.71	2454	7	0
Enterococcus faecalis T2	Urine	cpsI	Antiphagocytosis	99.56	1140	5	0
Enterococcus faecalis T2	Urine	cpsJ	Antiphagocytosis	99.48	1344	7	0
Enterococcus faecalis T2	Urine	cpsK	Antiphagocytosis	99.59	492	2	0
Enterococcus faecalis T2	Urine	cylA	Toxin	98.82	1185	14	0
Enterococcus faecalis T2	Urine	cylB	Toxin	98.32	2145	36	0
Enterococcus faecalis T2	Urine	cylI	Toxin	98.4	313	5	2e-149
Enterococcus faecalis T2	Urine	cylM	Toxin	98.87	1857	21	0
Enterococcus faecalis T2	Urine	ebpA	Adherence	99	2902	29	0
Enterococcus faecalis T2	Urine	ebpB	Adherence	99.08	1084	10	0
Enterococcus faecalis T2	Urine	ebpC	Adherence	99.35	928	6	0
Enterococcus faecalis T2	Urine	ecbA	Adherence	99.94	3215	2	0
Enterococcus faecalis T2	Urine	EF0149	Adherence	100	1635	0	0
Enterococcus faecalis T2	Urine	EF0485	Adherence	95.98	722	29	0
Enterococcus faecalis T2	Urine	EF0818	Exoenzyme	99.15	2952	25	0
Enterococcus faecalis T2	Urine	efaA	Adherence	99.15	470	4	0
Enterococcus faecalis T2	Urine	EFD32_0629	Exoenzyme	99.12	2952	26	0
Enterococcus faecalis T2	Urine	EFD32_0765	Biofilm formation	98.91	1011	11	0
Enterococcus faecalis T2	Urine	EFD32_2101	Antiphagocytosis	99.5	801	4	0
Enterococcus faecalis T2	Urine	EFD32_2102	Antiphagocytosis	99.62	790	3	0
Enterococcus faecalis T2	Urine	esp	Adherence	99.9	2102	2	0
Enterococcus faecalis T2	Urine	fsrC	Quorum sensing system	99.76	827	2	0
Enterococcus faecalis T2	Urine	fss1	Adherence	98.58	5688	81	0
Enterococcus faecalis T2	Urine	fss2	Adherence	98.68	1746	23	0
Enterococcus faecalis T2	Urine	fss3	Adherence	99.2	2373	19	0
Enterococcus faecalis T2	Urine	gelE	Exoenzyme	98.96	1533	16	0
Enterococcus faecalis T2	Urine	OG1RF_10550	Exoenzyme	99.12	2952	26	0
Enterococcus faecalis T2	Urine	OG1RF_10680	Biofilm formation	99.6	1011	4	0
Enterococcus faecalis T2	Urine	OG1RF_10869	Adherence	99.28	2902	21	0
Enterococcus faecalis T2	Urine	OG1RF_10870	Adherence	99.35	1084	7	0
Enterococcus faecalis T2	Urine	OG1RF_10871	Adherence	99.68	928	3	0
Enterococcus faecalis T2	Urine	OG1RF_10872	Adherence	100	565	0	0
Enterococcus faecalis T2	Urine	OG1RF_10878	Adherence	98.43	953	15	0
Enterococcus faecalis T2	Urine	OG1RF_11679	Adherence	99.36	470	3	0
Enterococcus faecalis T2	Urine	prgB/asc10	Adherence	95.32	598	28	0
Enterococcus faecalis T2	Urine	salA	Adherence	98.88	625	7	0
Enterococcus faecalis T2	Urine	salB	Adherence	99.4	335	2	0
Enterococcus faecalis T2	Urine	sprE	Exoenzyme	98.71	855	11	0
Enterococcus faecalis T2	Urine	srtC	Adherence	99.12	565	5	0
Enterococcus faecalis T2	Urine	uppS	Antiphagocytosis	99.49	790	4	0
Enterococcus faecalis T3	Urine	ebpA	Adherence	99.09	3312	30	0
Enterococcus faecalis T3	Urine	EF0818	Exoenzyme	99.93	3015	2	0
Enterococcus faecalis T3	Urine	EF3023	Exoenzyme	99.58	3079	13	0
Enterococcus faecalis T3	Urine	EFD32_0629	Exoenzyme	99.07	3015	28	0
Enterococcus faecalis T3	Urine	EFD32_2606	Exoenzyme	99.35	3080	20	0
Enterococcus faecalis T3	Urine	fss1	Adherence	98.76	5964	74	0
Enterococcus faecalis T3	Urine	OG1RF_10550	Exoenzyme	99.34	3015	20	0
Enterococcus faecalis T3	Urine	OG1RF_10869	Adherence	99.28	3312	24	0
Enterococcus faecalis T3	Urine	OG1RF_12303	Biofilm formation	99.55	3104	14	0
Enterococcus faecalis T8	Urine	ace	Adherence	97.54	1059	26	0
Enterococcus faecalis T8	Urine	bopD	Biofilm formation	99.21	1011	8	0
Enterococcus faecalis T8	Urine	cdsA	Antiphagocytosis	99.38	801	5	0
Enterococcus faecalis T8	Urine	cpsA	Antiphagocytosis	99.49	790	4	0
Enterococcus faecalis T8	Urine	cpsB	Antiphagocytosis	99.13	801	7	0
Enterococcus faecalis T8	Urine	cpsC	Antiphagocytosis	99.66	1170	4	0
Enterococcus faecalis T8	Urine	cpsD	Antiphagocytosis	99.33	1345	9	0
Enterococcus faecalis T8	Urine	cpsE	Antiphagocytosis	98.86	2460	28	0
Enterococcus faecalis T8	Urine	cpsF	Antiphagocytosis	99.53	852	4	0
Enterococcus faecalis T8	Urine	cpsG	Antiphagocytosis	99.59	2454	10	0
Enterococcus faecalis T8	Urine	cpsI	Antiphagocytosis	99.21	1140	9	0
Enterococcus faecalis T8	Urine	cpsJ	Antiphagocytosis	98.66	1344	18	0
Enterococcus faecalis T8	Urine	cpsK	Antiphagocytosis	98.28	813	14	0
Enterococcus faecalis T8	Urine	cylA	Toxin	99.84	1229	2	0
Enterococcus faecalis T8	Urine	cylB	Toxin	99.71	1714	5	0
Enterococcus faecalis T8	Urine	cylI	Toxin	97.85	557	12	0
Enterococcus faecalis T8	Urine	cylM	Toxin	100	1857	0	0
Enterococcus faecalis T8	Urine	ebpA	Adherence	98.88	3318	31	0
Enterococcus faecalis T8	Urine	ebpB	Adherence	98.89	1084	12	0
Enterococcus faecalis T8	Urine	ebpC	Adherence	99.57	928	4	0
Enterococcus faecalis T8	Urine	efaA	Adherence	99.79	470	1	0
Enterococcus faecalis T8	Urine	EFD32_0765	Biofilm formation	98.91	1011	11	0
Enterococcus faecalis T8	Urine	EFD32_2101	Antiphagocytosis	99.38	801	5	0
Enterococcus faecalis T8	Urine	EFD32_2102	Antiphagocytosis	99.37	790	5	0
Enterococcus faecalis T8	Urine	esp	Adherence	99.29	2659	19	0
Enterococcus faecalis T8	Urine	fsrC	Quorum sensing system	99.73	750	2	0
Enterococcus faecalis T8	Urine	fss1	Adherence	98.72	5940	76	0
Enterococcus faecalis T8	Urine	fss2	Adherence	98.37	1228	20	0
Enterococcus faecalis T8	Urine	fss3	Adherence	99.12	2373	21	0
Enterococcus faecalis T8	Urine	gelE	Exoenzyme	98.89	1533	17	0
Enterococcus faecalis T8	Urine	OG1RF_10680	Biofilm formation	99.41	1011	6	0
Enterococcus faecalis T8	Urine	OG1RF_10869	Adherence	99.13	3318	23	0
Enterococcus faecalis T8	Urine	OG1RF_10870	Adherence	99.17	1084	9	0
Enterococcus faecalis T8	Urine	OG1RF_10871	Adherence	99.35	928	6	0
Enterococcus faecalis T8	Urine	OG1RF_10872	Adherence	98.26	575	10	0
Enterococcus faecalis T8	Urine	OG1RF_10878	Adherence	97.07	1059	31	0
Enterococcus faecalis T8	Urine	OG1RF_11679	Adherence	100	470	0	0
Enterococcus faecalis T8	Urine	salA	Adherence	98.56	625	9	0
Enterococcus faecalis T8	Urine	salB	Adherence	96.58	849	11	0
Enterococcus faecalis T8	Urine	sprE	Exoenzyme	98.95	855	9	0
Enterococcus faecalis T8	Urine	srtC	Adherence	98.78	575	7	0
Enterococcus faecalis T8	Urine	uppS	Antiphagocytosis	99.49	790	4	0
Enterococcus faecalis TX0312	Urine	bopD	Biofilm formation	99.11	1011	9	0
Enterococcus faecalis TX0312	Urine	cdsA	Antiphagocytosis	100	801	0	0
Enterococcus faecalis TX0312	Urine	cpsB	Antiphagocytosis	99	801	8	0
Enterococcus faecalis TX0312	Urine	ebpA	Adherence	99.86	2902	4	0
Enterococcus faecalis TX0312	Urine	EF3023	Exoenzyme	99.09	3401	31	0
Enterococcus faecalis TX0312	Urine	efaA	Adherence	99.36	470	3	0
Enterococcus faecalis TX0312	Urine	EFD32_0765	Biofilm formation	99.21	1011	8	0
Enterococcus faecalis TX0312	Urine	EFD32_2606	Exoenzyme	99.65	3395	12	0
Enterococcus faecalis TX0312	Urine	fss1	Adherence	98.66	5964	80	0
Enterococcus faecalis TX0312	Urine	fss2	Adherence	95.22	1340	64	0
Enterococcus faecalis TX0312	Urine	gelE	Exoenzyme	100	970	0	0
Enterococcus faecalis TX0312	Urine	OG1RF_10680	Biofilm formation	99.7	1011	3	0
Enterococcus faecalis TX0312	Urine	OG1RF_10869	Adherence	99.04	2902	28	0
Enterococcus faecalis TX0312	Urine	OG1RF_11679	Adherence	99.57	470	2	0
Enterococcus faecalis TX0312	Urine	OG1RF_12303	Biofilm formation	99.18	3426	28	0
Enterococcus faecalis TX0312	Urine	salB	Adherence	96.75	616	8	0
Enterococcus faecalis TX0635	Urine	asa1	Adherence	99.2	2745	22	0
Enterococcus faecalis TX0635	Urine	cylB	Toxin	99.53	1713	8	0
Enterococcus faecalis TX0635	Urine	cylI	Toxin	99.82	544	1	0
Enterococcus faecalis TX0635	Urine	cylM	Toxin	99.68	1857	6	0
Enterococcus faecalis TX0635	Urine	ebpA	Adherence	99.1	2902	26	0
Enterococcus faecalis TX0635	Urine	EF0149	Adherence	95.74	1994	85	0
Enterococcus faecalis TX0635	Urine	EF0485	Adherence	95.84	1994	83	0
Enterococcus faecalis TX0635	Urine	EF3023	Exoenzyme	99.21	3175	25	0
Enterococcus faecalis TX0635	Urine	EFD32_2606	Exoenzyme	99.21	3175	25	0
Enterococcus faecalis TX0635	Urine	esp	Adherence	99.54	2407	11	0
Enterococcus faecalis TX0635	Urine	fss1	Adherence	98.78	5967	70	0
Enterococcus faecalis TX0635	Urine	OG1RF_10869	Adherence	99.1	2902	26	0
Enterococcus faecalis TX0635	Urine	OG1RF_12303	Biofilm formation	99.19	3200	26	0
Enterococcus faecalis TX0855	Urine	ace	Adherence	96.96	526	16	0
Enterococcus faecalis TX0855	Urine	asa1	Adherence	99.14	1284	11	0
Enterococcus faecalis TX0855	Urine	bopD	Biofilm formation	98.71	1011	13	0
Enterococcus faecalis TX0855	Urine	cpsE	Antiphagocytosis	100	2460	0	0
Enterococcus faecalis TX0855	Urine	cpsG	Antiphagocytosis	99.84	2445	4	0
Enterococcus faecalis TX0855	Urine	cylB	Toxin	99.77	1713	4	0
Enterococcus faecalis TX0855	Urine	cylI	Toxin	97.66	427	10	0
Enterococcus faecalis TX0855	Urine	cylM	Toxin	100	1857	0	0
Enterococcus faecalis TX0855	Urine	ebpA	Adherence	99.28	2902	21	0
Enterococcus faecalis TX0855	Urine	EF0149	Adherence	95.16	640	31	0
Enterococcus faecalis TX0855	Urine	EF0485	Adherence	100	1478	0	0
Enterococcus faecalis TX0855	Urine	EF3023	Exoenzyme	99.42	3093	18	0
Enterococcus faecalis TX0855	Urine	EFD32_0765	Biofilm formation	98.81	1011	12	0
Enterococcus faecalis TX0855	Urine	EFD32_2606	Exoenzyme	99.61	3093	12	0
Enterococcus faecalis TX0855	Urine	esp	Adherence	99.91	2205	2	0
Enterococcus faecalis TX0855	Urine	fss1	Adherence	98.56	5964	86	0
Enterococcus faecalis TX0855	Urine	fss2	Adherence	98.63	1746	24	0
Enterococcus faecalis TX0855	Urine	fss3	Adherence	99.2	2373	19	0
Enterococcus faecalis TX0855	Urine	gelE	Exoenzyme	99.41	1529	9	0
Enterococcus faecalis TX0855	Urine	OG1RF_10680	Biofilm formation	99.31	1011	7	0
Enterococcus faecalis TX0855	Urine	OG1RF_10869	Adherence	99.69	2902	9	0
Enterococcus faecalis TX0855	Urine	OG1RF_10878	Adherence	95.82	526	22	0
Enterococcus faecalis TX0855	Urine	OG1RF_12303	Biofilm formation	99.65	3118	11	0
Enterococcus faecalis TX0855	Urine	prgB/asc10	Adherence	97.15	1474	42	0
Enterococcus faecalis TX0855	Urine	salB	Adherence	96.27	616	11	0
Enterococcus faecalis AZ19	Water	asa1	Adherence	96.98	1160	35	0
Enterococcus faecalis AZ19	Water	bopD	Biofilm formation	99.11	1011	9	0
Enterococcus faecalis AZ19	Water	cdsA	Antiphagocytosis	99	801	8	0
Enterococcus faecalis AZ19	Water	cpsB	Antiphagocytosis	99.5	801	4	0
Enterococcus faecalis AZ19	Water	ebpA	Adherence	99.06	3312	31	0
Enterococcus faecalis AZ19	Water	EF0149	Adherence	97.33	1160	31	0
Enterococcus faecalis AZ19	Water	EF0485	Adherence	96.76	555	17	0
Enterococcus faecalis AZ19	Water	EF0818	Exoenzyme	99.2	3015	24	0
Enterococcus faecalis AZ19	Water	EF3023	Exoenzyme	99.24	3169	24	0
Enterococcus faecalis AZ19	Water	efaA	Adherence	99.57	470	2	0
Enterococcus faecalis AZ19	Water	EFD32_0629	Exoenzyme	99.24	3015	23	0
Enterococcus faecalis AZ19	Water	EFD32_0765	Biofilm formation	100	1011	0	0
Enterococcus faecalis AZ19	Water	EFD32_2101	Antiphagocytosis	100	801	0	0
Enterococcus faecalis AZ19	Water	EFD32_2606	Exoenzyme	98.96	3169	33	0
Enterococcus faecalis AZ19	Water	fss1	Adherence	98.36	5964	98	0
Enterococcus faecalis AZ19	Water	fss2	Adherence	96.83	1040	33	0
Enterococcus faecalis AZ19	Water	gelE	Exoenzyme	98.63	1531	21	0
Enterococcus faecalis AZ19	Water	OG1RF_10550	Exoenzyme	99.57	3015	13	0
Enterococcus faecalis AZ19	Water	OG1RF_10680	Biofilm formation	99.31	1011	7	0
Enterococcus faecalis AZ19	Water	OG1RF_10869	Adherence	99.25	3312	25	0
Enterococcus faecalis AZ19	Water	OG1RF_11679	Adherence	99.79	470	1	0
Enterococcus faecalis AZ19	Water	OG1RF_12303	Biofilm formation	99.12	3194	28	0
Enterococcus faecalis AZ19	Water	prgB/asc10	Adherence	97.41	1160	30	0
Enterococcus faecalis AZ19	Water	salB	Adherence	100	319	0	8e-179
Enterococcus faecalis FL2	Water	bopD	Biofilm formation	99.41	1011	6	0
Enterococcus faecalis FL2	Water	cdsA	Antiphagocytosis	99	801	8	0
Enterococcus faecalis FL2	Water	cpsB	Antiphagocytosis	99	801	8	0
Enterococcus faecalis FL2	Water	ebpA	Adherence	98.86	2902	33	0
Enterococcus faecalis FL2	Water	EF3023	Exoenzyme	99.06	3283	31	0
Enterococcus faecalis FL2	Water	efaA	Adherence	99.57	470	2	0
Enterococcus faecalis FL2	Water	EFD32_0765	Biofilm formation	99.11	1011	9	0
Enterococcus faecalis FL2	Water	EFD32_2101	Antiphagocytosis	99.25	801	6	0
Enterococcus faecalis FL2	Water	EFD32_2606	Exoenzyme	99.09	3283	30	0
Enterococcus faecalis FL2	Water	fss1	Adherence	98.04	5964	117	0
Enterococcus faecalis FL2	Water	fss2	Adherence	98.45	1744	27	0
Enterococcus faecalis FL2	Water	gelE	Exoenzyme	98.76	1532	19	0
Enterococcus faecalis FL2	Water	OG1RF_10680	Biofilm formation	99.6	1011	4	0
Enterococcus faecalis FL2	Water	OG1RF_10869	Adherence	98.86	2902	33	0
Enterococcus faecalis FL2	Water	OG1RF_11679	Adherence	99.79	470	1	0
Enterococcus faecalis FL2	Water	OG1RF_12303	Biofilm formation	99.03	3308	32	0
Enterococcus faecalis FL2	Water	salA	Adherence	99.12	452	4	0
Enterococcus faecalis FL2	Water	salB	Adherence	96.27	616	11	0
Enterococcus faecalis GA2	Water	bopD	Biofilm formation	98.91	1011	11	0
Enterococcus faecalis GA2	Water	cpsD	Antiphagocytosis	100	1345	0	0
Enterococcus faecalis GA2	Water	cpsE	Antiphagocytosis	100	2460	0	0
Enterococcus faecalis GA2	Water	cpsG	Antiphagocytosis	99.84	2445	4	0
Enterococcus faecalis GA2	Water	ebpA	Adherence	99.21	2902	23	0
Enterococcus faecalis GA2	Water	EF0818	Exoenzyme	99.7	3015	9	0
Enterococcus faecalis GA2	Water	EF3023	Exoenzyme	99.81	3129	6	0
Enterococcus faecalis GA2	Water	efaA	Adherence	99.36	470	3	0
Enterococcus faecalis GA2	Water	EFD32_0629	Exoenzyme	99.04	3015	29	0
Enterococcus faecalis GA2	Water	EFD32_0765	Biofilm formation	99.01	1011	10	0
Enterococcus faecalis GA2	Water	EFD32_2606	Exoenzyme	99.17	3129	26	0
Enterococcus faecalis GA2	Water	fss1	Adherence	99.95	5946	3	0
Enterococcus faecalis GA2	Water	fss2	Adherence	98.51	1746	26	0
Enterococcus faecalis GA2	Water	gelE	Exoenzyme	99.93	1532	1	0
Enterococcus faecalis GA2	Water	OG1RF_10550	Exoenzyme	99.17	3015	25	0
Enterococcus faecalis GA2	Water	OG1RF_10680	Biofilm formation	99.51	1011	5	0
Enterococcus faecalis GA2	Water	OG1RF_10869	Adherence	99.21	2902	23	0
Enterococcus faecalis GA2	Water	OG1RF_11679	Adherence	99.15	470	4	0
Enterococcus faecalis GA2	Water	OG1RF_12303	Biofilm formation	99.71	3154	9	0
Enterococcus faecalis GA2	Water	salB	Adherence	99.72	360	1	0
Enterococcus faecalis GAN13	Water	bopD	Biofilm formation	99.21	1011	8	0
Enterococcus faecalis GAN13	Water	cpsE	Antiphagocytosis	98.9	2459	27	0
Enterococcus faecalis GAN13	Water	cpsG	Antiphagocytosis	99.8	2445	5	0
Enterococcus faecalis GAN13	Water	ebpA	Adherence	99.38	2902	18	0
Enterococcus faecalis GAN13	Water	EF0818	Exoenzyme	99.2	3015	24	0
Enterococcus faecalis GAN13	Water	EF3023	Exoenzyme	99.15	3293	28	0
Enterococcus faecalis GAN13	Water	efaA	Adherence	99.79	470	1	0
Enterococcus faecalis GAN13	Water	EFD32_0629	Exoenzyme	99.14	3015	26	0
Enterococcus faecalis GAN13	Water	EFD32_0765	Biofilm formation	98.91	1011	11	0
Enterococcus faecalis GAN13	Water	EFD32_2606	Exoenzyme	99.36	3293	21	0
Enterococcus faecalis GAN13	Water	fss1	Adherence	98.77	5946	73	0
Enterococcus faecalis GAN13	Water	fss2	Adherence	98.74	1746	22	0
Enterococcus faecalis GAN13	Water	gelE	Exoenzyme	98.83	1532	18	0
Enterococcus faecalis GAN13	Water	OG1RF_10550	Exoenzyme	99.2	3015	24	0
Enterococcus faecalis GAN13	Water	OG1RF_10680	Biofilm formation	99.41	1011	6	0
Enterococcus faecalis GAN13	Water	OG1RF_10869	Adherence	99.45	2902	16	0
Enterococcus faecalis GAN13	Water	OG1RF_11679	Adherence	100	470	0	0
Enterococcus faecalis GAN13	Water	OG1RF_12303	Biofilm formation	99.1	3318	30	0
Enterococcus faecalis GAN13	Water	salA	Adherence	99.34	452	3	0
Enterococcus faecalis GAN13	Water	salB	Adherence	96.75	616	8	0
Enterococcus faecalis KS19	Water	bopD	Biofilm formation	99.31	1011	7	0
Enterococcus faecalis KS19	Water	cdsA	Antiphagocytosis	99.38	801	5	0
Enterococcus faecalis KS19	Water	cpsB	Antiphagocytosis	98.63	801	11	0
Enterococcus faecalis KS19	Water	ebpA	Adherence	98.93	2902	31	0
Enterococcus faecalis KS19	Water	EF0818	Exoenzyme	99.1	3015	27	0
Enterococcus faecalis KS19	Water	efaA	Adherence	99.36	470	3	0
Enterococcus faecalis KS19	Water	EFD32_0629	Exoenzyme	99.1	3015	27	0
Enterococcus faecalis KS19	Water	EFD32_0765	Biofilm formation	99.21	1011	8	0
Enterococcus faecalis KS19	Water	fss1	Adherence	96.98	5964	180	0
Enterococcus faecalis KS19	Water	fss2	Adherence	98.97	1746	18	0
Enterococcus faecalis KS19	Water	gelE	Exoenzyme	98.89	1532	17	0
Enterococcus faecalis KS19	Water	OG1RF_10550	Exoenzyme	98.97	3015	31	0
Enterococcus faecalis KS19	Water	OG1RF_10680	Biofilm formation	99.51	1011	5	0
Enterococcus faecalis KS19	Water	OG1RF_10869	Adherence	98.93	2902	31	0
Enterococcus faecalis KS19	Water	OG1RF_11679	Adherence	99.15	470	4	0
Enterococcus faecalis KS19	Water	salA	Adherence	98.98	683	4	0
Enterococcus faecalis KS19	Water	salB	Adherence	98.56	348	5	0
Enterococcus faecalis MD6	Water	bopD	Biofilm formation	99.21	1011	8	0
Enterococcus faecalis MD6	Water	cpsD	Antiphagocytosis	99.63	1345	5	0
Enterococcus faecalis MD6	Water	cpsE	Antiphagocytosis	99.84	2460	4	0
Enterococcus faecalis MD6	Water	cpsG	Antiphagocytosis	99.8	2445	5	0
Enterococcus faecalis MD6	Water	ebpA	Adherence	99.1	2902	26	0
Enterococcus faecalis MD6	Water	EF0818	Exoenzyme	99.73	3015	8	0
Enterococcus faecalis MD6	Water	EF3023	Exoenzyme	99.44	3214	18	0
Enterococcus faecalis MD6	Water	efaA	Adherence	98.94	470	5	0
Enterococcus faecalis MD6	Water	EFD32_0629	Exoenzyme	99.07	3015	28	0
Enterococcus faecalis MD6	Water	EFD32_0765	Biofilm formation	99.31	1011	7	0
Enterococcus faecalis MD6	Water	EFD32_2606	Exoenzyme	99.04	3214	31	0
Enterococcus faecalis MD6	Water	fss1	Adherence	98.31	5337	90	0
Enterococcus faecalis MD6	Water	fss2	Adherence	98.51	1746	26	0
Enterococcus faecalis MD6	Water	gelE	Exoenzyme	99.22	1532	12	0
Enterococcus faecalis MD6	Water	OG1RF_10550	Exoenzyme	99.27	3015	22	0
Enterococcus faecalis MD6	Water	OG1RF_10680	Biofilm formation	100	1011	0	0
Enterococcus faecalis MD6	Water	OG1RF_10869	Adherence	99.59	2902	12	0
Enterococcus faecalis MD6	Water	OG1RF_11679	Adherence	99.15	470	4	0
Enterococcus faecalis MD6	Water	OG1RF_12303	Biofilm formation	99.41	3239	19	0
Enterococcus faecalis MD6	Water	salA	Adherence	98.88	625	7	0
Enterococcus faecalis MD6	Water	salB	Adherence	99.72	360	1	0
Enterococcus faecalis MN16	Water	asa1	Adherence	96.79	2745	88	0
Enterococcus faecalis MN16	Water	bopD	Biofilm formation	99.01	1011	10	0
Enterococcus faecalis MN16	Water	cpsD	Antiphagocytosis	98.88	1345	15	0
Enterococcus faecalis MN16	Water	cpsE	Antiphagocytosis	99.39	2459	15	0
Enterococcus faecalis MN16	Water	cpsG	Antiphagocytosis	99.67	2445	8	0
Enterococcus faecalis MN16	Water	ebpA	Adherence	99.45	2902	16	0
Enterococcus faecalis MN16	Water	EF0149	Adherence	95.79	1994	84	0
Enterococcus faecalis MN16	Water	EF0818	Exoenzyme	99.87	3015	4	0
Enterococcus faecalis MN16	Water	EF3023	Exoenzyme	99.27	3276	24	0
Enterococcus faecalis MN16	Water	efaA	Adherence	99.36	470	3	0
Enterococcus faecalis MN16	Water	EFD32_0629	Exoenzyme	99	3015	30	0
Enterococcus faecalis MN16	Water	EFD32_0765	Biofilm formation	98.91	1011	11	0
Enterococcus faecalis MN16	Water	EFD32_2606	Exoenzyme	99.18	3276	27	0
Enterococcus faecalis MN16	Water	fss1	Adherence	98.73	5964	76	0
Enterococcus faecalis MN16	Water	fss2	Adherence	98.45	1746	27	0
Enterococcus faecalis MN16	Water	gelE	Exoenzyme	99.02	1532	15	0
Enterococcus faecalis MN16	Water	OG1RF_10550	Exoenzyme	99.27	3015	22	0
Enterococcus faecalis MN16	Water	OG1RF_10680	Biofilm formation	99.6	1011	4	0
Enterococcus faecalis MN16	Water	OG1RF_10869	Adherence	99.59	2902	12	0
Enterococcus faecalis MN16	Water	OG1RF_11679	Adherence	99.15	470	4	0
Enterococcus faecalis MN16	Water	OG1RF_12303	Biofilm formation	99.3	3301	23	0
Enterococcus faecalis MN16	Water	prgB/asc10	Adherence	97.39	1994	52	0
Enterococcus faecalis MN16	Water	salB	Adherence	98.98	589	0	0
Enterococcus faecalis MTmid8	Water	cdsA	Antiphagocytosis	99.25	801	6	0
Enterococcus faecalis MTmid8	Water	ebpA	Adherence	99.07	2902	27	0
Enterococcus faecalis MTmid8	Water	EF0818	Exoenzyme	99.14	3015	26	0
Enterococcus faecalis MTmid8	Water	EF3023	Exoenzyme	99.62	3182	12	0
Enterococcus faecalis MTmid8	Water	efaA	Adherence	99.79	470	1	0
Enterococcus faecalis MTmid8	Water	EFD32_0629	Exoenzyme	99.34	3015	20	0
Enterococcus faecalis MTmid8	Water	EFD32_2101	Antiphagocytosis	99.25	801	6	0
Enterococcus faecalis MTmid8	Water	EFD32_2606	Exoenzyme	99.06	3193	30	0
Enterococcus faecalis MTmid8	Water	fss1	Adherence	98.65	5946	80	0
Enterococcus faecalis MTmid8	Water	fss2	Adherence	98.51	1746	26	0
Enterococcus faecalis MTmid8	Water	gelE	Exoenzyme	98.95	1531	16	0
Enterococcus faecalis MTmid8	Water	OG1RF_10550	Exoenzyme	99.2	3015	24	0
Enterococcus faecalis MTmid8	Water	OG1RF_10869	Adherence	99.55	2902	13	0
Enterococcus faecalis MTmid8	Water	OG1RF_11679	Adherence	99.57	470	2	0
Enterococcus faecalis MTmid8	Water	OG1RF_12303	Biofilm formation	99.4	3182	19	0
Enterococcus faecalis MTmid8	Water	salB	Adherence	96.75	616	8	0
Enterococcus faecalis MTUP9	Water	ace	Adherence	97.83	1431	31	0
Enterococcus faecalis MTUP9	Water	bopD	Biofilm formation	99.01	1011	10	0
Enterococcus faecalis MTUP9	Water	cdsA	Antiphagocytosis	99.13	801	7	0
Enterococcus faecalis MTUP9	Water	cpsB	Antiphagocytosis	98.88	801	9	0
Enterococcus faecalis MTUP9	Water	ebpA	Adherence	99.02	2959	29	0
Enterococcus faecalis MTUP9	Water	EF0818	Exoenzyme	99.14	3015	26	0
Enterococcus faecalis MTUP9	Water	EF3023	Exoenzyme	99.23	3227	25	0
Enterococcus faecalis MTUP9	Water	efaA	Adherence	99.36	470	3	0
Enterococcus faecalis MTUP9	Water	EFD32_0629	Exoenzyme	99.4	3015	18	0
Enterococcus faecalis MTUP9	Water	EFD32_0765	Biofilm formation	99.31	1011	7	0
Enterococcus faecalis MTUP9	Water	EFD32_2606	Exoenzyme	99.04	3226	31	0
Enterococcus faecalis MTUP9	Water	fss1	Adherence	98.88	5964	67	0
Enterococcus faecalis MTUP9	Water	fss2	Adherence	98.62	1744	24	0
Enterococcus faecalis MTUP9	Water	gelE	Exoenzyme	99.02	1532	15	0
Enterococcus faecalis MTUP9	Water	OG1RF_10550	Exoenzyme	99.2	3015	24	0
Enterococcus faecalis MTUP9	Water	OG1RF_10680	Biofilm formation	99.21	1011	8	0
Enterococcus faecalis MTUP9	Water	OG1RF_10869	Adherence	99.22	2959	23	0
Enterococcus faecalis MTUP9	Water	OG1RF_10878	Adherence	97	1431	43	0
Enterococcus faecalis MTUP9	Water	OG1RF_11679	Adherence	99.57	470	2	0
Enterococcus faecalis MTUP9	Water	OG1RF_12303	Biofilm formation	99.2	3252	26	0
Enterococcus faecalis MTUP9	Water	salB	Adherence	99.4	335	2	0
Enterococcus faecalis NJ44	Water	ace	Adherence	96.47	624	22	0
Enterococcus faecalis NJ44	Water	asa1	Adherence	96.79	1994	64	0
Enterococcus faecalis NJ44	Water	bopD	Biofilm formation	98.71	1011	13	0
Enterococcus faecalis NJ44	Water	cpsD	Antiphagocytosis	99.85	1345	2	0
Enterococcus faecalis NJ44	Water	cpsE	Antiphagocytosis	100	2460	0	0
Enterococcus faecalis NJ44	Water	cpsG	Antiphagocytosis	99.84	2445	4	0
Enterococcus faecalis NJ44	Water	ebpA	Adherence	99.28	2902	21	0
Enterococcus faecalis NJ44	Water	EF0485	Adherence	96.84	2939	93	0
Enterococcus faecalis NJ44	Water	EF3023	Exoenzyme	99.97	3129	1	0
Enterococcus faecalis NJ44	Water	efaA	Adherence	99.15	470	4	0
Enterococcus faecalis NJ44	Water	EFD32_0765	Biofilm formation	98.81	1011	12	0
Enterococcus faecalis NJ44	Water	EFD32_2606	Exoenzyme	99.07	3129	29	0
Enterococcus faecalis NJ44	Water	fss1	Adherence	98.56	5964	86	0
Enterococcus faecalis NJ44	Water	fss2	Adherence	98.63	1746	24	0
Enterococcus faecalis NJ44	Water	gelE	Exoenzyme	98.63	1532	21	0
Enterococcus faecalis NJ44	Water	OG1RF_10680	Biofilm formation	99.31	1011	7	0
Enterococcus faecalis NJ44	Water	OG1RF_10869	Adherence	99.69	2902	9	0
Enterococcus faecalis NJ44	Water	OG1RF_10878	Adherence	95.99	624	25	0
Enterococcus faecalis NJ44	Water	OG1RF_11679	Adherence	99.36	470	3	0
Enterococcus faecalis NJ44	Water	OG1RF_12303	Biofilm formation	99.68	3154	10	0
Enterococcus faecalis NJ44	Water	prgB/asc10	Adherence	97.58	2939	71	0
Enterococcus faecalis NJ44	Water	salA	Adherence	99.12	452	4	0
Enterococcus faecalis NJ44	Water	salB	Adherence	96.27	616	11	0
Enterococcus faecalis NY9	Water	bopD	Biofilm formation	98.81	1011	12	0
Enterococcus faecalis NY9	Water	cpsB	Antiphagocytosis	99.5	801	4	0
Enterococcus faecalis NY9	Water	ebpA	Adherence	99.93	2902	2	0
Enterococcus faecalis NY9	Water	EF0818	Exoenzyme	99.73	3015	8	0
Enterococcus faecalis NY9	Water	EF3023	Exoenzyme	99.44	3214	18	0
Enterococcus faecalis NY9	Water	efaA	Adherence	99.15	470	4	0
Enterococcus faecalis NY9	Water	EFD32_0629	Exoenzyme	99.2	3015	24	0
Enterococcus faecalis NY9	Water	EFD32_0765	Biofilm formation	98.91	1011	11	0
Enterococcus faecalis NY9	Water	EFD32_2101	Antiphagocytosis	99.5	801	4	0
Enterococcus faecalis NY9	Water	EFD32_2606	Exoenzyme	99.04	3214	31	0
Enterococcus faecalis NY9	Water	fss1	Adherence	98.84	5964	69	0
Enterococcus faecalis NY9	Water	fss2	Adherence	98.63	1746	24	0
Enterococcus faecalis NY9	Water	gelE	Exoenzyme	98.96	1532	16	0
Enterococcus faecalis NY9	Water	OG1RF_10550	Exoenzyme	99.4	3015	18	0
Enterococcus faecalis NY9	Water	OG1RF_10680	Biofilm formation	99.41	1011	6	0
Enterococcus faecalis NY9	Water	OG1RF_10869	Adherence	99.1	2902	26	0
Enterococcus faecalis NY9	Water	OG1RF_11679	Adherence	99.36	470	3	0
Enterococcus faecalis NY9	Water	OG1RF_12303	Biofilm formation	99.41	3239	19	0
Enterococcus faecalis NY9	Water	salA	Adherence	99.78	452	1	0
Enterococcus faecalis NY9	Water	salB	Adherence	98.05	359	7	0
Enterococcus faecalis OG1RF	Oral	ace	Adherence	97.18	1737	49	0
Enterococcus faecalis OG1RF	Oral	bopD	Biofilm formation	99.21	1011	8	0
Enterococcus faecalis OG1RF	Oral	cdsA	Antiphagocytosis	100	801	0	0
Enterococcus faecalis OG1RF	Oral	cpsA	Antiphagocytosis	99.75	790	2	0
Enterococcus faecalis OG1RF	Oral	cpsB	Antiphagocytosis	99	801	8	0
Enterococcus faecalis OG1RF	Oral	ebpA	Adherence	100	345	0	0
Enterococcus faecalis OG1RF	Oral	ebpB	Adherence	99	1402	14	0
Enterococcus faecalis OG1RF	Oral	ebpC	Adherence	99.46	928	5	0
Enterococcus faecalis OG1RF	Oral	EF0818	Exoenzyme	99.27	3015	22	0
Enterococcus faecalis OG1RF	Oral	EF3023	Exoenzyme	100	368	0	0
Enterococcus faecalis OG1RF	Oral	efaA	Adherence	99.79	470	1	0
Enterococcus faecalis OG1RF	Oral	efaC	Adherence	99.49	396	2	0
Enterococcus faecalis OG1RF	Oral	EFD32_0629	Exoenzyme	99.34	3015	20	0
Enterococcus faecalis OG1RF	Oral	EFD32_0765	Biofilm formation	99.31	1011	7	0
Enterococcus faecalis OG1RF	Oral	EFD32_2102	Antiphagocytosis	99.87	790	1	0
Enterococcus faecalis OG1RF	Oral	EFD32_2606	Exoenzyme	98.77	3420	42	0
Enterococcus faecalis OG1RF	Oral	fsrA	Quorum sensing system	100	744	0	0
Enterococcus faecalis OG1RF	Oral	fsrB	Quorum sensing system	100	432	0	0
Enterococcus faecalis OG1RF	Oral	fsrC	Quorum sensing system	100	827	0	0
Enterococcus faecalis OG1RF	Oral	fss1	Adherence	98.79	5964	72	0
Enterococcus faecalis OG1RF	Oral	fss2	Adherence	99.12	685	6	0
Enterococcus faecalis OG1RF	Oral	gelE	Exoenzyme	100	1529	0	0
Enterococcus faecalis OG1RF	Oral	OG1RF_10550	Exoenzyme	100	3015	0	0
Enterococcus faecalis OG1RF	Oral	OG1RF_10680	Biofilm formation	100	1011	0	0
Enterococcus faecalis OG1RF	Oral	OG1RF_10869	Adherence	100	2902	0	0
Enterococcus faecalis OG1RF	Oral	OG1RF_10870	Adherence	100	1402	0	0
Enterococcus faecalis OG1RF	Oral	OG1RF_10871	Adherence	100	928	0	0
Enterococcus faecalis OG1RF	Oral	OG1RF_10872	Adherence	100	575	0	0
Enterococcus faecalis OG1RF	Oral	OG1RF_10878	Adherence	100	1737	0	0
Enterococcus faecalis OG1RF	Oral	OG1RF_11679	Adherence	100	470	0	0
Enterococcus faecalis OG1RF	Oral	OG1RF_12303	Biofilm formation	100	3456	0	0
Enterococcus faecalis OG1RF	Oral	salA	Adherence	99.52	625	0	1
Enterococcus faecalis OG1RF	Oral	salB	Adherence	100	312	0	0
Enterococcus faecalis OG1RF	Oral	sprE	Exoenzyme	100	879	0	0
Enterococcus faecalis OG1RF	Oral	srtC	Adherence	99.13	575	5	0
Enterococcus faecalis OG1RF	Oral	uppS	Antiphagocytosis	100	790	0	0
Enterococcus faecalis JH1	Multiple	asa1	Adherence	98.29	2745	47	0
Enterococcus faecalis JH1	Multiple	ebpA	Adherence	99.41	2902	17	0
Enterococcus faecalis JH1	Multiple	EF0149	Adherence	96.74	1994	65	0
Enterococcus faecalis JH1	Multiple	EF0818	Exoenzyme	99.24	3015	23	0
Enterococcus faecalis JH1	Multiple	EF3023	Exoenzyme	98.85	3315	38	0
Enterococcus faecalis JH1	Multiple	EFD32_0629	Exoenzyme	99.27	3015	22	0
Enterococcus faecalis JH1	Multiple	EFD32_2606	Exoenzyme	99.94	3317	2	0
Enterococcus faecalis JH1	Multiple	fss1	Adherence	98.64	5964	81	0
Enterococcus faecalis JH1	Multiple	gelE	Exoenzyme	98.76	1532	19	0
Enterococcus faecalis JH1	Multiple	OG1RF_10550	Exoenzyme	99.6	3015	12	0
Enterococcus faecalis JH1	Multiple	OG1RF_10869	Adherence	99.48	2902	15	0
Enterococcus faecalis JH1	Multiple	OG1RF_12303	Biofilm formation	99.04	3340	32	0
Enterococcus faecalis JH1	Multiple	prgB/asc10	Adherence	96.14	1994	77	0
Enterococcus faecalis JH1	Multiple	salB	Adherence	100	312	0	3e-174
