# Supplementary material for: Comparative genomic analysis of Enterococcus faecalis: insights into their environmental adaptations
Source: BMC Genomics. 2018 Jul 11;19:527. doi: 10.1186/s12864-018-4887-3 (PMC6042284; doi:10.1186/s12864-018-4887-3)
Supplement: Supplementary file 5 — Distribution of the intact prophage regions among the Enterococcus faecalis strains. Intact prophage regions were identified through PHASTER. A total of 116 intact prophages were identified. (XLS 45 kb) [file 12864_2018_4887_MOESM5_ESM.xls]

## Sheet: Sheet1
Additional file 5: Distribution of the intact prophage regions among the Enterococcus faecalis strains
Strain	Origin	Regiona	Length(kb)b	No. CDSc	GC%	Most common phage (hit genes count)d
Enterococcus faecalis ATCC 19433	Type strain	1	38.1	60	0.3395	Entero_phiFL3A_NC_013648(15)
		2	43.9	63	0.3447	Entero_phiEf11_NC_013696(59)
Enterococcus faecalis 10244	Blood	1	47.3	63	0.3643	Entero_phiFL4A_NC_013644(22)
		2	36.3	56	0.3597	Lactoc_98201_NC_031064(15)
Enterococcus faecalis ATCC 4200	Blood	1	38	60	0.3529	Entero_phiFL3A_NC_013648(15)
		2	37.5	56	0.3394	Entero_phiFL1A_NC_013646(17)
Enterococcus faecalis DAPTO 512	Blood	1	46.1	57	0.3426	Entero_vB_IME197_NC_028671(35)
		2	37.9	60	0.3518	Entero_phiFL3A_NC_013648(14)
Enterococcus faecalis DAPTO 516	Blood	1	46.1	57	0.3426	Entero_vB_IME197_NC_028671(35)
		2	38	60	0.3516	Entero_phiFL3A_NC_013648(14)
Enterococcus faecalis MA1	Blood	1	34.6	50	0.348	Entero_vB_IME197_NC_028671(23)
		2	51.4	55	0.3802	Entero_phiFL4A_NC_013644(51)
		3	20.9	29	0.3656	Entero_phiEf11_NC_013696(7)
Enterococcus faecalis Merz96	Blood	1	38	63	0.3516	Entero_phiFL3A_NC_013648(14)
		2	35.3	48	0.3403	Entero_vB_IME197_NC_028671(31)
Enterococcus faecalis R712	Blood	1	26.5	30	0.3453	Entero_vB_IME197_NC_028671(22)
Enterococcus faecalis S613	Blood	1	26.5	30	0.3453	Entero_vB_IME197_NC_028671(22)
Enterococcus faecalis TX0012	Blood	1	44.7	52	0.3594	Weisse_WCP30_NC_031101(9)
Enterococcus faecalis TX0017	Blood	1	36.2	55	0.3559	Lactoc_98201_NC_031064(16)
Enterococcus faecalis TX0027	Blood	1	40.9	61	0.355	Entero_SANTOR1_NC_031051(7)
		2	45.9	49	0.3509	Entero_phiFL1A_NC_013646(11)
Enterococcus faecalis TX0031	Blood	NO intact phage
Enterococcus faecalis TX0043	Blood	1	41.2	65	0.3423	Entero_vB_IME197_NC_028671(31)
		2	20	24	0.3701	Lactob_Lj928_NC_005354(6)
Enterococcus faecalis TX0102	Blood	1	37.1	53	0.3426	Entero_phiFL1A_NC_013646(9)
Enterococcus faecalis TX0109	Blood	1	27.2	34	0.3454	Entero_vB_IME197_NC_028671(26)
Enterococcus faecalis TX0630	Blood	1	32.6	50	0.3532	Lactoc_63301_NC_031017（14）
		2	36.3	47	0.3763	Entero_phiFL4A_NC_013644(45)
		3	38.2	55	0.3427	Entero_phiFL3A_NC_013648(15)
Enterococcus faecalis TX0645	Blood	1	38.7	54	0.3378	Entero_phiEf11_NC_013696(16)
		2	40.1	61	0.3566	Clostr_phiCT453B_NC_029004(14)
		3	35.1	49	0.349	Lactob_PLE3_NC_031125(12)
		4	50.2	50	0.3793	Entero_phiFL4A_NC_013644(48)
Enterococcus faecalis TX0860	Blood	1	38.1	62	0.3441	Entero_Ec_ZZ2_NC_031260(13)
		2	38.5	61	0.3504	Entero_SANTOR1_NC_031051(14)
Enterococcus faecalis TX2141	Blood	1	43.9	63	0.3448	Entero_phiEf11_NC_013696(59)
		2	22.2	29	0.3517	Entero_SANTOR1_NC_031051(11)
		3	20	24	0.3701	Lactob_Lj928_NC_005354(6)
Enterococcus faecalis V583	Blood	1	43.9	54	0.3759	Entero_phiFL4A_NC_013644(48)
Enterococcus faecalis ATCC 6055	Dairy (Milk)	1	27.5	40	0.3683	Lister_2389_NC_003291(12)
		2	37	55	0.3384	Strept_phiARI0746_1_NC_031907(10)
		3	40	56	0.3501	Entero_vB_IME197_NC_028671(12)
		4	35.1	46	0.3609	Entero_EFC_1_NC_025453(24)
Enterococcus faecalis DM7-2	Dairy (Cheese)	1	43.7	46	0.3484	Entero_phiFL1A_NC_013646(13)
		2	18	21	0.3546	Bacill_BCJA1c_NC_006557(10)
Enterococcus faecalis ELS8-4	Dairy (Yoghurt)	1	19.8	24	0.366	Bacill_BCJA1c_NC_006557(9)
		2	28.9	35	0.3477	Entero_phiEf11_NC_013696(33)
Enterococcus faecalis F1	Dairy (Milk)	1	22.9	27	0.389	Staphy_SPbeta_like_NC_029119(4)
		2	39.4	58	0.3404	Entero_phiFL3A_NC_013648(15)
Enterococcus faecalis HS5152	Dairy (Yoghurt)	NO intact phage
Enterococcus faecalis HS5302	Dairy (Yoghurt)	NO intact phage
Enterococcus faecalis MGA44-7	Dairy (Yoghurt)	1	35.1	47	0.3478	Entero_phiEf11_NC_013696(45)
		2	19.6	25	0.3557	Bacill_BCJA1c_NC_006557(10)
Enterococcus faecalis NM15-4	Dairy (Yoghurt)	1	23.8	27	0.3517	Entero_vB_IME197_NC_028671(22)
Enterococcus faecalis NM31-3	Dairy (Yoghurt)	1	39.7	61	0.3573	Entero_phiFL1A_NC_013646(14)
Enterococcus faecalis QH29-4	Dairy (Fermented yak milk)	1	36.6	48	0.3448	Entero_phiFL1A_NC_013646(11)
Enterococcus faecalis QH9-5	Dairy (Fermented yak milk)	1	45.4	53	0.3368	Entero_phiFL3A_NC_013648(14)
		2	28.9	35	0.3877	Entero_phiEf11_NC_013696(33)
		3	21.5	30	0.3654	Bacill_BCJA1c_NC_006557(9)
Enterococcus faecalis SS-7	Dairy (Cheese)	1	18.9	29	0.3725	Strept_EJ_1_NC_005294(2)
		2	38.1	59	0.3395	Entero_phiFL3A_NC_013648(15)
Enterococcus faecalis WZ21-1	Dairy (Fermented goat milk)	1	37.1	60	0.355	Entero_vB_IME197_NC_028671(16)
Enterococcus faecalis WZ34-2	Dairy (Fermented camel milk)	NO intact phage
Enterococcus faecalis XJ76305	Dairy (Yoghurt)	NO intact phage
Enterococcus faecalis XM26-4	Dairy (Koumiss)	1	45.2	55	0.3386	Entero_phiFL3A_NC_013648(14)
		2	43.9	63	0.3447	Entero_phiEf11_NC_013696(59)
Enterococcus faecalis YM11-6	Dairy (Fermented sheep milk)	1	45.6	55	0.3369	Strept_phiARI0460_1_NC_031913(11)
		2	38.2	60	0.3572	Entero_phiFL1A_NC_013646(14)
		3	5.3	6	0.447	Entero_lato_NC_001422(7)
Enterococcus faecalis YM39-2	Dairy (Fermented goat milk)	1	37.1	60	0.355	Entero_vB_IME197_NC_028671(16)
		2	35.8	47	0.3524	Lactob_PLE2_NC_031036(10)
Enterococcus faecalis 62	Faeces	1	18.9	28	0.3718	Strept_EJ_1_NC_005294(2)
		2	37.2	61	0.3518	Entero_SANTOR1_NC_031051(12)
		3	38.3	59	0.3375	Entero_phiFL3A_NC_013648(15)
Enterococcus faecalis DORA_14	Faeces	1	40.7	59	0.3379	Entero_phiEf11_NC_013696(36)
Enterococcus faecalis E1Sol	Faeces	1	42.7	51	0.3593	Entero_EFC_1_NC_025453(33)
Enterococcus faecalis PC1.1	Faeces	1	36.4	57	0.3544	Lactob_PLE2_NC_031036(14)
Enterococcus faecalis Symbioflor 1	Faeces	1	19	30	0.3722	Strept_EJ_1_NC_005294(2)
		2	41.6	61	0.3583	Entero_vB_IME197_NC_028671(13)
		3	45.2	66	0.3463	Entero_phiEf11_NC_013696(59)
Enterococcus faecalis TX0104	Faeces	NO intact phage
Enterococcus faecalis TX1302	Faeces	1	36.2	50	0.3572	Lactoc_63301_NC_031017（14）
Enterococcus faecalis TX1322	Faeces	1	24.5	39	0.3315	Entero_phiFL1A_NC_013646(15)
		2	28.3	40	0.3263	Entero_EF62phi_NC_017732(36)
Enterococcus faecalis TX1341	Faeces	1	24.1	30	0.3582	Bacill_BCJA1c_NC_006557(8)
		2	28.9	41	0.3467	Entero_SANTOR1_NC_031051(10)
Enterococcus faecalis TX1342	Faeces	1	25.8	36	0.3511	Clostr_phiCT453A_NC_028991(6)
Enterococcus faecalis TX1346	Faeces	1	21.3	26	0.3538	Entero_vB_IME197_NC_028671(22)
Enterococcus faecalis TX2134	Faeces	1	32	56	0.3653	Entero_phiFL4A_NC_013644(24)
		2	36.5	56	0.3408	Entero_phiFL1A_NC_013646(16)
Enterococcus faecalis TX2137	Faeces	1	46.1	52	0.3503	Entero_phiEf11_NC_013696(9)
Enterococcus faecalis TX4244	Faeces	NO intact phage
Enterococcus faecalis X98	Faeces	1	42.9	57	0.3562	Lactoc_63301_NC_031017（12）
		2	41.2	65	0.3423	Entero_vB_IME197_NC_028671(31)
		3	36.9	50	0.344	Entero_phiFL3A_NC_013648(11)
		4	40.3	63	0.3562	Entero_phiFL1A_NC_013646(14)
Enterococcus faecalis D32	Faeces	1	37.7	55	0.3771	Entero_phiFL4A_NC_013644(51)
		2	39.4	63	0.3446	Entero_phiFL1A_NC_013646(16)
		3	67.7	71	0.3598	Clostr_phiCT453B_NC_029004(13)
Enterococcus faecalis ATCC 29200	Urine	1	31.7	45	0.3347	Strept_9874_NC_031023(8)
Enterococcus faecalis HH22	Urine	NO intact phage
Enterococcus faecalis HS0914	Urine	1	37.8	57	0.3541	Lactoc_98201_NC_031064(14)
		2	38.1	58	0.3395	Entero_phiFL3A_NC_013648(15)
Enterococcus faecalis T11	Urine	NO intact phage
Enterococcus faecalis T2	Urine	1	29.4	44	0.326	Entero_EF62phi_NC_017732(35)
		2	38.5	59	0.3505	Entero_SANTOR1_NC_031051(14)
Enterococcus faecalis T3	Urine	1	39.6	61	0.3574	Entero_phiFL1A_NC_013646(14)
Enterococcus faecalis T8	Urine	1	24.4	36	0.3615	Entero_phiFL3A_NC_013648(10)
Enterococcus faecalis TX0312	Urine	1	21.8	29	0.3485	Entero_EFC_1_NC_025453(20)
Enterococcus faecalis TX0635	Urine	1	41.7	62	0.3509	Staphy_80_NC_030652(16)
		2	38.2	56	0.3427	Entero_phiFL3A_NC_013648(15)
Enterococcus faecalis TX0855	Urine	1	35.9	49	0.3515	Lactoc_63301_NC_031017（11）
		2	45	56	0.3384	Entero_phiFL3A_NC_013648(14)
Enterococcus faecalis AZ19	Water	1	34.9	54	0.3491	Entero_phiFL3A_NC_013648(22)
Enterococcus faecalis FL2	Water	1	34.4	52	0.3565	Entero_phiEf11_NC_013696(16)
Enterococcus faecalis GA2	Water	NO intact phage
Enterococcus faecalis GAN13	Water	1	35.9	47	0.3515	Lactoc_63301_NC_031017（11）
		2	28.8	39	0.3466	Entero_SANTOR1_NC_031051(9)
Enterococcus faecalis KS19	Water	NO intact phage
Enterococcus faecalis MD6	Water	1	39.9	58	0.3346	Entero_SANTOR1_NC_031051(11)
Enterococcus faecalis MN16	Water	1	20	24	0.3691	Lactob_Lj928_NC_005354(6)
Enterococcus faecalis MTmid8	Water	NO intact phage
Enterococcus faecalis MTUP9	Water	1	23.1	29	0.382	Lactob_Sha1_NC_019489(5)
		2	33.5	53	0.3545	Entero_Ec_ZZ2_NC_031260(14)
Enterococcus faecalis NJ44	Water	1	30	45	0.3345	Entero_phiFL1A_NC_013646(8)
Enterococcus faecalis NY9	Water	1	47.6	59	0.3419	Strept_phiARI0460_1_NC_031913(11)
Enterococcus faecalis JH1	Multiple	1	35.1	49	0.3529	Lactoc_98201_NC_031064(12)
		2	37.1	52	0.347	Entero_phiFL1A_NC_013646(14)
Enterococcus faecalis OG1RF	Oral	NO intact phage
a Intact prophage region.
b Intact prophage region length.
c Number of CDS in the prophage region
d Phage with the highest number of CDS in the region and the number of gene counts in brackets.
